# Supplementary material for: Identifying the causes and consequences of assembly gaps using a multiplatform genome assembly of a bird‐of‐paradise
Source: Mol Ecol Resour. 2020 Oct 10;21(1):263–86. doi: 10.1111/1755-0998.13252 (PMC7757076; doi:10.1111/1755-0998.13252)
Supplement: Supplementary file 5 — Table S1‐S18 [file MEN-21-263-s005.xlsx]

## Sheet: Table S1. Libraries
Table S1. Libraries produced for the Paradise Crow assembly in this study.
Sample	Biosample	Library	Description	Number of reads
MZB 34.073	SAMN14002687	lycPyrSN1	10X Genomics Chromium library used for building lycPyrSN1 assembly; DNA extracted with magnetic beads; paired reads	765.69 M
MZB 34.073	SAMN14002687	lycPyrSN2	10X Genomics Chromium library used for building lycPyrSN2 assembly; DNA extracted with agarose gel plugs; paired reads	479 M
MZB 34.073	SAMN14002687	PacBio	PacBio library used for lycPyrPB; DNA extracted with magnetic beads; subreads	4 M
MZB 34.073	SAMN14002687	Dovetail CHiCAGO	Proximity ligation library for assembly correction (lycPyr2); paired reads	482 M
MZB 34.070	SAMN14002688	PhaseGenomics HiC	Proximity ligation library for scaffolding lycPyr4; paired reads	350 M

## Sheet: Table S2. Genome stats
Table S2. Summary of the basic statistics of each assembly produced using the assemblathon.pl script from https://github.com/ucdavis-bioinformatics/assemblathon2-analysis.
lycPyrIL								lycPyrPB								lycPyrSN1								lycPyrSN2								lycPyrHiC								lycPyr2								lycPyr2 + Arrow polishing
Number of scaffolds 3216								Number of scaffolds 3422								Number of scaffolds 13934								Number of scaffolds 14217								Number of scaffolds 2927								Number of scaffolds 3227								Number of scaffolds 3230
Total size of scaffolds 1070416445								Total size of scaffolds 1097016450								Total size of scaffolds 1076569972								Total size of scaffolds 1094784868								Total size of scaffolds 1097069750								Total size of scaffolds 1099301376								Total size of scaffolds 1099186517
Longest scaffold 17676118								Longest scaffold 21248922								Longest scaffold 21120943								Longest scaffold 41238127								Longest scaffold 150586075								Longest scaffold 21280753								Longest scaffold 21280949
Shortest scaffold 885								Shortest scaffold 38								Shortest scaffold 1000								Shortest scaffold 1000								Shortest scaffold 38								Shortest scaffold 38								Shortest scaffold 38
Number of scaffolds > 1K nt 3154 98.1%								Number of scaffolds > 1K nt 3390 99.1%								Number of scaffolds > 1K nt 13917 99.9%								Number of scaffolds > 1K nt 14201 99.9%								Number of scaffolds > 1K nt 2895 98.9%								Number of scaffolds > 1K nt 3195 99.0%								Number of scaffolds > 1K nt 3198 99.0%
Number of scaffolds > 10K nt 1080 33.6%								Number of scaffolds > 10K nt 2549 74.5%								Number of scaffolds > 10K nt 1226 8.8%								Number of scaffolds > 10K nt 2295 16.1%								Number of scaffolds > 10K nt 2055 70.2%								Number of scaffolds > 10K nt 2375 73.6%								Number of scaffolds > 10K nt 2377 73.6%
Number of scaffolds > 100K nt 535 16.6%								Number of scaffolds > 100K nt 496 14.5%								Number of scaffolds > 100K nt 611 4.4%								Number of scaffolds > 100K nt 641 4.5%								Number of scaffolds > 100K nt 53 1.8%								Number of scaffolds > 100K nt 483 15.0%								Number of scaffolds > 100K nt 485 15.0%
Number of scaffolds > 1M nt 261 8.1%								Number of scaffolds > 1M nt 200 5.8%								Number of scaffolds > 1M nt 233 1.7%								Number of scaffolds > 1M nt 192 1.4%								Number of scaffolds > 1M nt 35 1.2%								Number of scaffolds > 1M nt 191 5.9%								Number of scaffolds > 1M nt 191 5.9%
Number of scaffolds > 10M nt 15 0.5%								Number of scaffolds > 10M nt 27 0.8%								Number of scaffolds > 10M nt 14 0.1%								Number of scaffolds > 10M nt 21 0.1%								Number of scaffolds > 10M nt 22 0.8%								Number of scaffolds > 10M nt 28 0.9%								Number of scaffolds > 10M nt 28 0.9%
Mean scaffold size 332841								Mean scaffold size 320578								Mean scaffold size 77262								Mean scaffold size 77005								Mean scaffold size 374810								Mean scaffold size 340657								Mean scaffold size 340305
Median scaffold size 3103								Median scaffold size 16651								Median scaffold size 1900								Median scaffold size 2937								Median scaffold size 14334								Median scaffold size 16342								Median scaffold size 16344
N50 scaffold length 4227710								N50 scaffold length 6103580								N50 scaffold length 4360585								N50 scaffold length 4748626								N50 scaffold length 70588898								N50 scaffold length 6644420								N50 scaffold length 6644037
L50 scaffold count 73								L50 scaffold count 54								L50 scaffold count 69								L50 scaffold count 53								L50 scaffold count 6								L50 scaffold count 50								L50 scaffold count 50
scaffold %A 28.59								scaffold %A 28.52								scaffold %A 28.17								scaffold %A 27.95								scaffold %A 28.56								scaffold %A 28.55								scaffold %A 28.55
scaffold %C 20.99								scaffold %C 21.43								scaffold %C 20.67								scaffold %C 20.48								scaffold %C 21.45								scaffold %C 21.47								scaffold %C 21.47
scaffold %G 20.99								scaffold %G 21.46								scaffold %G 20.69								scaffold %G 20.47								scaffold %G 21.44								scaffold %G 21.45								scaffold %G 21.45
scaffold %T 28.45								scaffold %T 28.58								scaffold %T 28.19								scaffold %T 27.94								scaffold %T 28.54								scaffold %T 28.52								scaffold %T 28.53
scaffold %N 0.98								scaffold %N 0.00								scaffold %N 2.28								scaffold %N 3.15								scaffold %N 0.00								scaffold %N 0.00								scaffold %N 0.00
scaffold %non-ACGTN 0.00								scaffold %non-ACGTN 0.00								scaffold %non-ACGTN 0.00								scaffold %non-ACGTN 0.00								scaffold %non-ACGTN 0.00								scaffold %non-ACGTN 0.00								scaffold %non-ACGTN 0.00
Number of scaffold non-ACGTN nt 0								Number of scaffold non-ACGTN nt 0								Number of scaffold non-ACGTN nt 0								Number of scaffold non-ACGTN nt 0								Number of scaffold non-ACGTN nt 0								Number of scaffold non-ACGTN nt 0								Number of scaffold non-ACGTN nt 0
Percentage of assembly in scaffolded contigs 97.7%								Percentage of assembly in scaffolded contigs 0.0%								Percentage of assembly in scaffolded contigs 97.2%								Percentage of assembly in scaffolded contigs 94.9%								Percentage of assembly in scaffolded contigs 94.5%								Percentage of assembly in scaffolded contigs 27.0%								Percentage of assembly in scaffolded contigs 27.0%
Percentage of assembly in unscaffolded contigs 2.3%								Percentage of assembly in unscaffolded contigs 100.0%								Percentage of assembly in unscaffolded contigs 2.8%								Percentage of assembly in unscaffolded contigs 5.1%								Percentage of assembly in unscaffolded contigs 5.5%								Percentage of assembly in unscaffolded contigs 73.0%								Percentage of assembly in unscaffolded contigs 73.0%
Average number of contigs per scaffold 3.3								Average number of contigs per scaffold 1.0								Average number of contigs per scaffold 2.1								Average number of contigs per scaffold 1.9								Average number of contigs per scaffold 1.2								Average number of contigs per scaffold 1.1								Average number of contigs per scaffold 1.1
Average length of break (>25 Ns) between contigs in scaffold 1385								Average length of break (>25 Ns) between contigs in scaffold 0								Average length of break (>25 Ns) between contigs in scaffold 1541								Average length of break (>25 Ns) between contigs in scaffold 2619								Average length of break (>25 Ns) between contigs in scaffold 100								Average length of break (>25 Ns) between contigs in scaffold 99								Average length of break (>25 Ns) between contigs in scaffold 99
Number of contigs 10766								Number of contigs 3422								Number of contigs 29791								Number of contigs 27366								Number of contigs 3422								Number of contigs 3463								Number of contigs 3466
Number of contigs in scaffolds 8932								Number of contigs in scaffolds 0								Number of contigs in scaffolds 19133								Number of contigs in scaffolds 16118								Number of contigs in scaffolds 533								Number of contigs in scaffolds 433								Number of contigs in scaffolds 433
Number of contigs not in scaffolds 1834								Number of contigs not in scaffolds 3422								Number of contigs not in scaffolds 10658								Number of contigs not in scaffolds 11248								Number of contigs not in scaffolds 2889								Number of contigs not in scaffolds 3030								Number of contigs not in scaffolds 3033
Total size of contigs 1059952534								Total size of contigs 1097016450								Total size of contigs 1052121872								Total size of contigs 1060324568								Total size of contigs 1097016450								Total size of contigs 1099277837								Total size of contigs 1099162978
Longest contig 4621290								Longest contig 21248922								Longest contig 1099039								Longest contig 1441965								Longest contig 21248922								Longest contig 21280753								Longest contig 21280949
Shortest contig 166								Shortest contig 38								Shortest contig 48								Shortest contig 49								Shortest contig 38								Shortest contig 24								Shortest contig 24
Number of contigs > 1K nt 10498 97.5%								Number of contigs > 1K nt 3390 99.1%								Number of contigs > 1K nt 25746 86.4%								Number of contigs > 1K nt 24808 90.7%								Number of contigs > 1K nt 3390 99.1%								Number of contigs > 1K nt 3428 99.0%								Number of contigs > 1K nt 3431 99.0%
Number of contigs > 10K nt 4310 40.0%								Number of contigs > 10K nt 2549 74.5%								Number of contigs > 10K nt 11498 38.6%								Number of contigs > 10K nt 12075 44.1%								Number of contigs > 10K nt 2549 74.5%								Number of contigs > 10K nt 2564 74.0%								Number of contigs > 10K nt 2567 74.1%
Number of contigs > 100K nt 2024 18.8%								Number of contigs > 100K nt 496 14.5%								Number of contigs > 100K nt 3256 10.9%								Number of contigs > 100K nt 2953 10.8%								Number of contigs > 100K nt 496 14.5%								Number of contigs > 100K nt 497 14.4%								Number of contigs > 100K nt 498 14.4%
Number of contigs > 1M nt 202 1.9%								Number of contigs > 1M nt 200 5.8%								Number of contigs > 1M nt 2 0.0%								Number of contigs > 1M nt 10 0.0%								Number of contigs > 1M nt 200 5.8%								Number of contigs > 1M nt 199 5.7%								Number of contigs > 1M nt 199 5.7%
Number of contigs > 10M nt 0 0.0%								Number of contigs > 10M nt 27 0.8%								Number of contigs > 10M nt 0 0.0%								Number of contigs > 10M nt 0 0.0%								Number of contigs > 10M nt 27 0.8%								Number of contigs > 10M nt 27 0.8%								Number of contigs > 10M nt 27 0.8%
Mean contig size 98454								Mean contig size 320578								Mean contig size 35317								Mean contig size 38746								Mean contig size 320578								Mean contig size 317435								Mean contig size 317127
Median contig size 4985								Median contig size 16651								Median contig size 3762								Median contig size 6769								Median contig size 16651								Median contig size 16571								Median contig size 16575
N50 contig length 620719								N50 contig length 6103580								N50 contig length 144856								N50 contig length 149640								N50 contig length 6103580								N50 contig length 6294399								N50 contig length 6294665
L50 contig count 484								L50 contig count 54								L50 contig count 2016								L50 contig count 1852								L50 contig count 54								L50 contig count 53								L50 contig count 53
contig %A 28.88								contig %A 28.52								contig %A 28.83								contig %A 28.86								contig %A 28.56								contig %A 28.55								contig %A 28.55
contig %C 21.20								contig %C 21.43								contig %C 21.15								contig %C 21.14								contig %C 21.45								contig %C 21.47								contig %C 21.47
contig %G 21.19								contig %G 21.46								contig %G 21.17								contig %G 21.14								contig %G 21.45								contig %G 21.45								contig %G 21.45
contig %T 28.74								contig %T 28.58								contig %T 28.84								contig %T 28.85								contig %T 28.55								contig %T 28.53								contig %T 28.53
contig %N 0.00								contig %N 0.00								contig %N 0.01								contig %N 0.01								contig %N 0.00								contig %N 0.00								contig %N 0.00
contig %non-ACGTN 0.00								contig %non-ACGTN 0.00								contig %non-ACGTN 0.00								contig %non-ACGTN 0.00								contig %non-ACGTN 0.00								contig %non-ACGTN 0.00								contig %non-ACGTN 0.00
Number of contig non-ACGTN nt 0								Number of contig non-ACGTN nt 0								Number of contig non-ACGTN nt 0								Number of contig non-ACGTN nt 0								Number of contig non-ACGTN nt 0								Number of contig non-ACGTN nt 0								Number of contig non-ACGTN nt 0

## Sheet: Table S3. BUSCO
Table S3. List of genome completeness results from BUSCO (gVolante).
lycPyrIL											lycPyrHiC												lycPyr4																lycPyrILPB
Completeness Assessment Results:											Completeness Assessment Results:												Completeness Assessment Results:																Completeness Assessment Results:
Total # of core genes queried: 4915											Total # of core genes queried: 4915												Total # of core genes queried: 4915																Total # of core genes queried: 4915
# of core genes detected											# of core genes detected												# of core genes detected																# of core genes detected
Complete: 4659 (94.79%)											Complete: 4226 (85.98%)												Complete: 4676 (95.14%)																Complete: 4657 (94.75%)
Complete + Partial: 4820 (98.07%)											Complete + Partial: 4587 (93.33%)												Complete + Partial: 4813 (97.92%)																Complete + Partial: 4810 (97.86%)
# of missing core genes: 95 (1.93%)											# of missing core genes: 328 (6.67%)												# of missing core genes: 102 (2.08%)																# of missing core genes: 105 (2.14%)
Average # of orthologs per core genes: 1.01											Average # of orthologs per core genes: 1.01												Average # of orthologs per core genes: 1.01																Average # of orthologs per core genes: 1.01
% of detected core genes that have more than 1 ortholog: 1.09											% of detected core genes that have more than 1 ortholog: 1.18												% of detected core genes that have more than 1 ortholog: 1.28																% of detected core genes that have more than 1 ortholog: 1.20
Scores in BUSCO format: C:94.8%[S:93.8%,D:1.0%],F:3.3%,M:1.9%,n:4915											Scores in BUSCO format: C:86.0%[S:85.0%,D:1.0%],F:7.3%,M:6.7%,n:4915												Scores in BUSCO format: C:95.1%[S:93.9%,D:1.2%],F:2.8%,M:2.1%,n:4915																Scores in BUSCO format: C:94.7%[S:93.6%,D:1.1%],F:3.1%,M:2.2%,n:4915
lycPyrPB											lycPyr2												lycPyr5
Completeness Assessment Results:											Completeness Assessment Results:												Completeness Assessment Results:
Total # of core genes queried: 4915											Total # of core genes queried: 4915												Total # of core genes queried: 4915
# of core genes detected											# of core genes detected												# of core genes detected
Complete: 4223 (85.92%)											Complete: 4665 (94.91%)												Complete: 4663 (94.87%)
Complete + Partial: 4597 (93.53%)											Complete + Partial: 4811 (97.88%)												Complete + Partial: 4802 (97.70%)
# of missing core genes: 318 (6.47%)											# of missing core genes: 104 (2.12%)												# of missing core genes: 113 (2.30%)
Average # of orthologs per core genes: 1.01											Average # of orthologs per core genes: 1.02												Average # of orthologs per core genes: 1.01
% of detected core genes that have more than 1 ortholog: 1.26											% of detected core genes that have more than 1 ortholog: 1.46												% of detected core genes that have more than 1 ortholog: 1.37
Scores in BUSCO format: C:85.9%[S:84.8%,D:1.1%],F:7.6%,M:6.5%,n:4915											Scores in BUSCO format: C:94.9%[S:93.5%,D:1.4%],F:3.0%,M:2.1%,n:4915												Scores in BUSCO format: C:94.9%[S:93.6%,D:1.3%],F:2.8%,M:2.3%,n:4915
lycPyrSN1											lycPyr2 + Arrow polishing												lycPyr6
Completeness Assessment Results:											Completeness Assessment Results:												Completeness Assessment Results:
Total # of core genes queried: 4915											Total # of core genes queried: 4915												Total # of core genes queried: 4915
# of core genes detected											# of core genes detected												# of core genes detected
Complete: 4590 (93.39%)											Complete: 4669 (94.99%)												Complete: 4656 (94.73%)
Complete + Partial: 4781 (97.27%)											Complete + Partial: 4813 (97.92%)												Complete + Partial: 4805 (97.76%)
# of missing core genes: 134 (2.73%)											# of missing core genes: 102 (2.08%)												# of missing core genes: 110 (2.24%)
Average # of orthologs per core genes: 1.01											Average # of orthologs per core genes: 1.02												Average # of orthologs per core genes: 1.01
% of detected core genes that have more than 1 ortholog: 0.94											% of detected core genes that have more than 1 ortholog: 1.46												% of detected core genes that have more than 1 ortholog: 1.16
Scores in BUSCO format: C:93.4%[S:92.5%,D:0.9%],F:3.9%,M:2.7%,n:4915											Scores in BUSCO format: C:95.0%[S:93.6%,D:1.4%],F:2.9%,M:2.1%,n:4915												Scores in BUSCO format: C:94.7%[S:93.6%,D:1.1%],F:3.0%,M:2.3%,n:4915
											lycPyr3
lycPyrSN2											Completeness Assessment Results:
Completeness Assessment Results:											Total # of core genes queried: 4915
Total # of core genes queried: 4915											# of core genes detected
# of core genes detected											Complete: 4667 (94.95%)
Complete: 4571 (93.00%)											Complete + Partial: 4813 (97.92%)
Complete + Partial: 4768 (97.01%)											# of missing core genes: 102 (2.08%)
# of missing core genes: 147 (2.99%)											Average # of orthologs per core genes: 1.02
Average # of orthologs per core genes: 1.02											% of detected core genes that have more than 1 ortholog: 1.46
% of detected core genes that have more than 1 ortholog: 1.64											Scores in BUSCO format: C:95.0%[S:93.6%,D:1.4%],F:3.0%,M:2.0%,n:4915
Scores in BUSCO format: C:93.0%[S:91.5%,D:1.5%],F:4.0%,M:3.0%,n:4915

## Sheet: Table S4. Gene annotation
Table S4. Gene annotation of chromosomes Z and W
##gff-version 3
chrZ	maker	gene	24818	27606	.	-	.	ID=lycPyrG00000065162;Dbxref=MobiDBLite:mobidb-lite,PANTHER:PTHR11793,PANTHER:PTHR11793:SF10;Name=tcf12_2;makerName=maker-chrZ-augustus-gene-0.35
chrZ	maker	mRNA	24818	27606	.	-	.	ID=lycPyrT00000110659;Parent=lycPyrG00000065162;Dbxref=MobiDBLite:mobidb-lite,PANTHER:PTHR11793,PANTHER:PTHR11793:SF10;Name=tcf12_2;_AED=0.41;_QI=0|0.25|0|0.8|0.25|0.4|5|0|384;_eAED=0.41;product=Transcription factor 12 (Fragment)
chrZ	maker	exon	24818	25028	.	-	.	ID=lycPyrE00000000478;Parent=lycPyrT00000110659
chrZ	maker	exon	25520	25696	.	-	.	ID=lycPyrE00000000477;Parent=lycPyrT00000110659
chrZ	maker	exon	26167	26396	.	-	.	ID=lycPyrE00000000476;Parent=lycPyrT00000110659
chrZ	maker	exon	26642	27045	.	-	.	ID=lycPyrE00000000475;Parent=lycPyrT00000110659
chrZ	maker	exon	27474	27606	.	-	.	ID=lycPyrE00000000474;Parent=lycPyrT00000110659
chrZ	maker	CDS	24818	25028	.	-	1	ID=lycPyrC00000000049;Parent=lycPyrT00000110659
chrZ	maker	CDS	25520	25696	.	-	1	ID=lycPyrC00000000049;Parent=lycPyrT00000110659
chrZ	maker	CDS	26167	26396	.	-	0	ID=lycPyrC00000000049;Parent=lycPyrT00000110659
chrZ	maker	CDS	26642	27045	.	-	2	ID=lycPyrC00000000049;Parent=lycPyrT00000110659
chrZ	maker	CDS	27474	27606	.	-	0	ID=lycPyrC00000000049;Parent=lycPyrT00000110659
chrZ	maker	gene	61138	68204	.	-	.	ID=lycPyrG00000065163;Dbxref=CDD:cd00083,Gene3D:G3DSA:4.10.280.10,InterPro:IPR011598,InterPro:IPR036638,MobiDBLite:mobidb-lite,PANTHER:PTHR11793,PANTHER:PTHR11793:SF10,Pfam:PF00010,ProSiteProfiles:PS50888,SMART:SM00353,SUPERFAMILY:SSF47459;Name=tcf12;Ontology_term=GO:0046983;makerName=maker-chrZ-snap-gene-0.51
chrZ	maker	mRNA	61138	68204	.	-	.	ID=lycPyrT00000110660;Parent=lycPyrG00000065163;Dbxref=CDD:cd00083,Gene3D:G3DSA:4.10.280.10,InterPro:IPR011598,InterPro:IPR036638,MobiDBLite:mobidb-lite,PANTHER:PTHR11793,PANTHER:PTHR11793:SF10,Pfam:PF00010,ProSiteProfiles:PS50888,SMART:SM00353,SUPERFAMILY:SSF47459;Name=tcf12;Ontology_term=GO:0046983;_AED=0.09;_QI=0|0.5|0.2|0.8|0.25|0.4|5|0|170;_eAED=0.09;product=Transcription factor 12 (Fragment)
chrZ	maker	exon	61138	61154	.	-	.	ID=lycPyrE00000000483;Parent=lycPyrT00000110660
chrZ	maker	exon	63148	63377	.	-	.	ID=lycPyrE00000000482;Parent=lycPyrT00000110660
chrZ	maker	exon	66059	66221	.	-	.	ID=lycPyrE00000000481;Parent=lycPyrT00000110660
chrZ	maker	exon	68085	68179	.	-	.	ID=lycPyrE00000000480;Parent=lycPyrT00000110660
chrZ	maker	exon	68197	68204	.	-	.	ID=lycPyrE00000000479;Parent=lycPyrT00000110660
chrZ	maker	CDS	61138	61154	.	-	2	ID=lycPyrC00000000050;Parent=lycPyrT00000110660
chrZ	maker	CDS	63148	63377	.	-	1	ID=lycPyrC00000000050;Parent=lycPyrT00000110660
chrZ	maker	CDS	66059	66221	.	-	2	ID=lycPyrC00000000050;Parent=lycPyrT00000110660
chrZ	maker	CDS	68085	68179	.	-	1	ID=lycPyrC00000000050;Parent=lycPyrT00000110660
chrZ	maker	CDS	68197	68204	.	-	0	ID=lycPyrC00000000050;Parent=lycPyrT00000110660
chrZ	maker	gene	79323	88594	.	-	.	ID=lycPyrG00000065164;Dbxref=MobiDBLite:mobidb-lite,PANTHER:PTHR11793,PANTHER:PTHR11793:SF10;Name=tcf12_3;makerName=maker-chrZ-snap-gene-0.53
chrZ	maker	mRNA	79323	88594	.	-	.	ID=lycPyrT00000110661;Parent=lycPyrG00000065164;Dbxref=MobiDBLite:mobidb-lite,PANTHER:PTHR11793,PANTHER:PTHR11793:SF10;Name=tcf12_3;_AED=0.07;_QI=0|0.5|0.6|1|0.25|0|5|0|218;_eAED=0.27;product=Transcription factor 12 (Fragment)
chrZ	maker	exon	79323	79526	.	-	.	ID=lycPyrE00000000484;Parent=lycPyrT00000110661
chrZ	maker	exon	86472	86533	.	-	.	ID=lycPyrE00000000485;Parent=lycPyrT00000110661
chrZ	maker	exon	87217	87349	.	-	.	ID=lycPyrE00000000486;Parent=lycPyrT00000110661
chrZ	maker	exon	87596	87729	.	-	.	ID=lycPyrE00000000487;Parent=lycPyrT00000110661
chrZ	maker	exon	88474	88594	.	-	.	ID=lycPyrE00000000488;Parent=lycPyrT00000110661
chrZ	maker	CDS	79323	79526	.	-	0	ID=lycPyrC00000000051;Parent=lycPyrT00000110661
chrZ	maker	CDS	86472	86533	.	-	2	ID=lycPyrC00000000051;Parent=lycPyrT00000110661
chrZ	maker	CDS	87217	87349	.	-	0	ID=lycPyrC00000000051;Parent=lycPyrT00000110661
chrZ	maker	CDS	87596	87729	.	-	2	ID=lycPyrC00000000051;Parent=lycPyrT00000110661
chrZ	maker	CDS	88474	88594	.	-	0	ID=lycPyrC00000000051;Parent=lycPyrT00000110661
chrZ	maker	gene	244550	253186	.	-	.	ID=lycPyrG00000065165;Dbxref=Gene3D:G3DSA:2.60.200.10,InterPro:IPR001132,InterPro:IPR008984,InterPro:IPR013790,InterPro:IPR017855,MobiDBLite:mobidb-lite,PANTHER:PTHR13703,PANTHER:PTHR13703:SF50,Pfam:PF03166,ProSiteProfiles:PS51076,SMART:SM00524,SUPERFAMILY:SSF49879;Name=smad3_2;Ontology_term=GO:0005515,GO:0005622,GO:0006355;makerName=maker-chrZ-snap-gene-0.62
chrZ	maker	mRNA	244550	253186	.	-	.	ID=lycPyrT00000110662;Parent=lycPyrG00000065165;Dbxref=Gene3D:G3DSA:2.60.200.10,InterPro:IPR001132,InterPro:IPR008984,InterPro:IPR013790,InterPro:IPR017855,MobiDBLite:mobidb-lite,PANTHER:PTHR13703,PANTHER:PTHR13703:SF50,Pfam:PF03166,ProSiteProfiles:PS51076,SMART:SM00524,SUPERFAMILY:SSF49879;Name=smad3_2;Ontology_term=GO:0005515,GO:0005622,GO:0006355;_AED=0.38;_QI=0|0.66|0.57|1|0|0.14|7|31|295;_eA…
chrZ	maker	exon	244550	244760	.	-	.	ID=lycPyrE00000000489;Parent=lycPyrT00000110662
chrZ	maker	exon	245897	246065	.	-	.	ID=lycPyrE00000000490;Parent=lycPyrT00000110662
chrZ	maker	exon	246975	247152	.	-	.	ID=lycPyrE00000000491;Parent=lycPyrT00000110662
chrZ	maker	exon	249397	249447	.	-	.	ID=lycPyrE00000000492;Parent=lycPyrT00000110662
chrZ	maker	exon	250923	251033	.	-	.	ID=lycPyrE00000000493;Parent=lycPyrT00000110662
chrZ	maker	exon	252982	253174	.	-	.	ID=lycPyrE00000000494;Parent=lycPyrT00000110662
chrZ	maker	exon	253181	253186	.	-	.	ID=lycPyrE00000000495;Parent=lycPyrT00000110662
chrZ	maker	CDS	244581	244760	.	-	0	ID=lycPyrC00000000052;Parent=lycPyrT00000110662
chrZ	maker	CDS	245897	246065	.	-	1	ID=lycPyrC00000000052;Parent=lycPyrT00000110662
chrZ	maker	CDS	246975	247152	.	-	2	ID=lycPyrC00000000052;Parent=lycPyrT00000110662
chrZ	maker	CDS	249397	249447	.	-	2	ID=lycPyrC00000000052;Parent=lycPyrT00000110662
chrZ	maker	CDS	250923	251033	.	-	2	ID=lycPyrC00000000052;Parent=lycPyrT00000110662
chrZ	maker	CDS	252982	253174	.	-	0	ID=lycPyrC00000000052;Parent=lycPyrT00000110662
chrZ	maker	CDS	253181	253186	.	-	0	ID=lycPyrC00000000052;Parent=lycPyrT00000110662
chrZ	maker	three_prime_UTR	244550	244580	.	-	.	ID=lycPyrU00000000103;Parent=lycPyrT00000110662
chrZ	maker	gene	254765	256644	.	-	.	ID=lycPyrG00000065166;Dbxref=CDD:cd10492,Coils:Coil,Gene3D:G3DSA:3.90.520.10,InterPro:IPR003619,InterPro:IPR013019,InterPro:IPR013790,InterPro:IPR036578,PANTHER:PTHR13703,PANTHER:PTHR13703:SF50,Pfam:PF03165,ProSiteProfiles:PS51075,SMART:SM00523,SUPERFAMILY:SSF56366;Name=smad5_2;Ontology_term=GO:0003700,GO:0005622,GO:0005667,GO:0006355,GO:0007179;makerName=maker-chrZ-snap-gene-0.55
chrZ	maker	mRNA	254765	256644	.	-	.	ID=lycPyrT00000110663;Parent=lycPyrG00000065166;Dbxref=CDD:cd10492,Coils:Coil,Gene3D:G3DSA:3.90.520.10,InterPro:IPR003619,InterPro:IPR013019,InterPro:IPR013790,InterPro:IPR036578,PANTHER:PTHR13703,PANTHER:PTHR13703:SF50,Pfam:PF03165,ProSiteProfiles:PS51075,SMART:SM00523,SUPERFAMILY:SSF56366;Name=smad5_2;Ontology_term=GO:0003700,GO:0005622,GO:0005667,GO:0006355,GO:0007179;_AED=0.42;_QI=122|1|0.66|…
chrZ	maker	exon	254765	254799	.	-	.	ID=lycPyrE00000000496;Parent=lycPyrT00000110663
chrZ	maker	exon	255213	255387	.	-	.	ID=lycPyrE00000000497;Parent=lycPyrT00000110663
chrZ	maker	exon	256274	256644	.	-	.	ID=lycPyrE00000000498;Parent=lycPyrT00000110663
chrZ	maker	CDS	254765	254799	.	-	2	ID=lycPyrC00000000053;Parent=lycPyrT00000110663
chrZ	maker	CDS	255213	255387	.	-	0	ID=lycPyrC00000000053;Parent=lycPyrT00000110663
chrZ	maker	CDS	256274	256522	.	-	0	ID=lycPyrC00000000053;Parent=lycPyrT00000110663
chrZ	maker	five_prime_UTR	256523	256644	.	-	.	ID=lycPyrU00000000106;Parent=lycPyrT00000110663
chrZ	maker	gene	273300	276103	.	-	.	ID=lycPyrG00000065167;Dbxref=CDD:cd07717,InterPro:IPR001279,InterPro:IPR013471,InterPro:IPR036866,PANTHER:PTHR12553,PANTHER:PTHR12553:SF44,Pfam:PF00753,SUPERFAMILY:SSF56281;Name=pga;Ontology_term=GO:0016891,GO:0042779;makerName=maker-chrZ-augustus-gene-0.46
chrZ	maker	mRNA	273300	276103	.	-	.	ID=lycPyrT00000110664;Parent=lycPyrG00000065167;Dbxref=CDD:cd07717,InterPro:IPR001279,InterPro:IPR013471,InterPro:IPR036866,PANTHER:PTHR12553,PANTHER:PTHR12553:SF44,Pfam:PF00753,SUPERFAMILY:SSF56281;Name=pga;Ontology_term=GO:0016891,GO:0042779;_AED=0.03;_QI=0|1|0|1|0.5|0.66|3|0|242;_eAED=0.03;product=Pepsin A
chrZ	maker	exon	273300	273400	.	-	.	ID=lycPyrE00000000501;Parent=lycPyrT00000110664
chrZ	maker	exon	274107	274574	.	-	.	ID=lycPyrE00000000500;Parent=lycPyrT00000110664
chrZ	maker	exon	275947	276103	.	-	.	ID=lycPyrE00000000499;Parent=lycPyrT00000110664
chrZ	maker	CDS	273300	273400	.	-	2	ID=lycPyrC00000000054;Parent=lycPyrT00000110664
chrZ	maker	CDS	274107	274574	.	-	2	ID=lycPyrC00000000054;Parent=lycPyrT00000110664
chrZ	maker	CDS	275947	276103	.	-	0	ID=lycPyrC00000000054;Parent=lycPyrT00000110664
chrZ	maker	gene	282773	293504	.	-	.	ID=lycPyrG00000065168;Dbxref=CDD:cd05312,Gene3D:G3DSA:3.40.50.10380,Gene3D:G3DSA:3.40.50.720,InterPro:IPR001891,InterPro:IPR012301,InterPro:IPR012302,InterPro:IPR036291,InterPro:IPR037062,PANTHER:PTHR23406,PANTHER:PTHR23406:SF27,PRINTS:PR00072,Pfam:PF00390,Pfam:PF03949,SMART:SM00919,SMART:SM01274,SUPERFAMILY:SSF51735,SUPERFAMILY:SSF53223;Name=atp1a1;Ontology_term=GO:0004470,GO:0004471,GO:0051287,…
chrZ	maker	mRNA	282773	293504	.	-	.	ID=lycPyrT00000110665;Parent=lycPyrG00000065168;Dbxref=CDD:cd05312,Gene3D:G3DSA:3.40.50.10380,Gene3D:G3DSA:3.40.50.720,InterPro:IPR001891,InterPro:IPR012301,InterPro:IPR012302,InterPro:IPR036291,InterPro:IPR037062,PANTHER:PTHR23406,PANTHER:PTHR23406:SF27,PRINTS:PR00072,Pfam:PF00390,Pfam:PF03949,SMART:SM00919,SMART:SM01274,SUPERFAMILY:SSF51735,SUPERFAMILY:SSF53223;Name=atp1a1;Ontology_term=GO:0004…
chrZ	maker	exon	282773	283075	.	-	.	ID=lycPyrE00000000513;Parent=lycPyrT00000110665
chrZ	maker	exon	284239	284379	.	-	.	ID=lycPyrE00000000512;Parent=lycPyrT00000110665
chrZ	maker	exon	284731	284829	.	-	.	ID=lycPyrE00000000511;Parent=lycPyrT00000110665
chrZ	maker	exon	285494	285564	.	-	.	ID=lycPyrE00000000510;Parent=lycPyrT00000110665
chrZ	maker	exon	286250	286352	.	-	.	ID=lycPyrE00000000509;Parent=lycPyrT00000110665
chrZ	maker	exon	289710	289852	.	-	.	ID=lycPyrE00000000508;Parent=lycPyrT00000110665
chrZ	maker	exon	290778	290916	.	-	.	ID=lycPyrE00000000507;Parent=lycPyrT00000110665
chrZ	maker	exon	290984	291120	.	-	.	ID=lycPyrE00000000506;Parent=lycPyrT00000110665
chrZ	maker	exon	292065	292174	.	-	.	ID=lycPyrE00000000505;Parent=lycPyrT00000110665
chrZ	maker	exon	292484	292587	.	-	.	ID=lycPyrE00000000504;Parent=lycPyrT00000110665
chrZ	maker	exon	293107	293268	.	-	.	ID=lycPyrE00000000503;Parent=lycPyrT00000110665
chrZ	maker	exon	293490	293504	.	-	.	ID=lycPyrE00000000502;Parent=lycPyrT00000110665
chrZ	maker	CDS	282773	283075	.	-	0	ID=lycPyrC00000000055;Parent=lycPyrT00000110665
chrZ	maker	CDS	284239	284379	.	-	0	ID=lycPyrC00000000055;Parent=lycPyrT00000110665
chrZ	maker	CDS	284731	284829	.	-	0	ID=lycPyrC00000000055;Parent=lycPyrT00000110665
chrZ	maker	CDS	285494	285564	.	-	2	ID=lycPyrC00000000055;Parent=lycPyrT00000110665
chrZ	maker	CDS	286250	286352	.	-	0	ID=lycPyrC00000000055;Parent=lycPyrT00000110665
chrZ	maker	CDS	289710	289852	.	-	2	ID=lycPyrC00000000055;Parent=lycPyrT00000110665
chrZ	maker	CDS	290778	290916	.	-	0	ID=lycPyrC00000000055;Parent=lycPyrT00000110665
chrZ	maker	CDS	290984	291120	.	-	2	ID=lycPyrC00000000055;Parent=lycPyrT00000110665
chrZ	maker	CDS	292065	292174	.	-	1	ID=lycPyrC00000000055;Parent=lycPyrT00000110665
chrZ	maker	CDS	292484	292587	.	-	0	ID=lycPyrC00000000055;Parent=lycPyrT00000110665
chrZ	maker	CDS	293107	293268	.	-	0	ID=lycPyrC00000000055;Parent=lycPyrT00000110665
chrZ	maker	CDS	293490	293504	.	-	0	ID=lycPyrC00000000055;Parent=lycPyrT00000110665
chrZ	maker	gene	295405	313697	.	-	.	ID=lycPyrG00000065169;Dbxref=Gene3D:G3DSA:1.20.1370.30,InterPro:IPR012301,PANTHER:PTHR23406,PANTHER:PTHR23406:SF27,Pfam:PF00390,SUPERFAMILY:SSF53223;Name=rcan3;Ontology_term=GO:0004471,GO:0055114;makerName=maker-chrZ-snap-gene-1.52
chrZ	maker	mRNA	295405	313697	.	-	.	ID=lycPyrT00000110666;Parent=lycPyrG00000065169;Dbxref=Gene3D:G3DSA:1.20.1370.30,InterPro:IPR012301,PANTHER:PTHR23406,PANTHER:PTHR23406:SF27,Pfam:PF00390,SUPERFAMILY:SSF53223;Name=rcan3;Ontology_term=GO:0004471,GO:0055114;_AED=0.21;_QI=0|0.66|0.5|1|0.33|0.5|4|0|187;_eAED=0.29;product=Calcipressin-3
chrZ	maker	exon	295405	295555	.	-	.	ID=lycPyrE00000000517;Parent=lycPyrT00000110666
chrZ	maker	exon	296916	297049	.	-	.	ID=lycPyrE00000000516;Parent=lycPyrT00000110666
chrZ	maker	exon	306025	306151	.	-	.	ID=lycPyrE00000000515;Parent=lycPyrT00000110666
chrZ	maker	exon	313549	313697	.	-	.	ID=lycPyrE00000000514;Parent=lycPyrT00000110666
chrZ	maker	CDS	295405	295555	.	-	1	ID=lycPyrC00000000056;Parent=lycPyrT00000110666
chrZ	maker	CDS	296916	297049	.	-	0	ID=lycPyrC00000000056;Parent=lycPyrT00000110666
chrZ	maker	CDS	306025	306151	.	-	1	ID=lycPyrC00000000056;Parent=lycPyrT00000110666
chrZ	maker	CDS	313549	313697	.	-	0	ID=lycPyrC00000000056;Parent=lycPyrT00000110666
chrZ	maker	gene	330869	340682	.	-	.	ID=lycPyrG00000065170;Dbxref=Gene3D:G3DSA:1.10.510.10,InterPro:IPR000719,InterPro:IPR008350,InterPro:IPR011009,MobiDBLite:mobidb-lite,PANTHER:PTHR24055,PANTHER:PTHR24055:SF25,PRINTS:PR01771,Pfam:PF00069,ProSiteProfiles:PS50011,SMART:SM00220,SUPERFAMILY:SSF56112;Name=mapk6_2;Ontology_term=GO:0004672,GO:0004707,GO:0005524,GO:0006468;makerName=maker-chrZ-snap-gene-1.55
chrZ	maker	mRNA	330869	340682	.	-	.	ID=lycPyrT00000110667;Parent=lycPyrG00000065170;Dbxref=Gene3D:G3DSA:1.10.510.10,InterPro:IPR000719,InterPro:IPR008350,InterPro:IPR011009,MobiDBLite:mobidb-lite,PANTHER:PTHR24055,PANTHER:PTHR24055:SF25,PRINTS:PR01771,Pfam:PF00069,ProSiteProfiles:PS50011,SMART:SM00220,SUPERFAMILY:SSF56112;Name=mapk6_2;Ontology_term=GO:0004672,GO:0004707,GO:0005524,GO:0006468;_AED=0.50;_QI=0|0|0|0.66|0.6|0.5|6|0|496…
chrZ	maker	exon	330869	331556	.	-	.	ID=lycPyrE00000000523;Parent=lycPyrT00000110667
chrZ	maker	exon	333014	333136	.	-	.	ID=lycPyrE00000000522;Parent=lycPyrT00000110667
chrZ	maker	exon	333301	333502	.	-	.	ID=lycPyrE00000000521;Parent=lycPyrT00000110667
chrZ	maker	exon	335305	335466	.	-	.	ID=lycPyrE00000000520;Parent=lycPyrT00000110667
chrZ	maker	exon	340285	340592	.	-	.	ID=lycPyrE00000000519;Parent=lycPyrT00000110667
chrZ	maker	exon	340675	340682	.	-	.	ID=lycPyrE00000000518;Parent=lycPyrT00000110667
chrZ	maker	CDS	330869	331556	.	-	1	ID=lycPyrC00000000057;Parent=lycPyrT00000110667
chrZ	maker	CDS	333014	333136	.	-	1	ID=lycPyrC00000000057;Parent=lycPyrT00000110667
chrZ	maker	CDS	333301	333502	.	-	2	ID=lycPyrC00000000057;Parent=lycPyrT00000110667
chrZ	maker	CDS	335305	335466	.	-	2	ID=lycPyrC00000000057;Parent=lycPyrT00000110667
chrZ	maker	CDS	340285	340592	.	-	1	ID=lycPyrC00000000057;Parent=lycPyrT00000110667
chrZ	maker	CDS	340675	340682	.	-	0	ID=lycPyrC00000000057;Parent=lycPyrT00000110667
chrZ	maker	gene	348986	349630	.	-	.	ID=lycPyrG00000065171;Dbxref=Gene3D:G3DSA:1.10.510.10,Gene3D:G3DSA:3.30.200.20,InterPro:IPR000719,InterPro:IPR008271,InterPro:IPR008350,InterPro:IPR011009,InterPro:IPR017441,PANTHER:PTHR24055,PANTHER:PTHR24055:SF25,PRINTS:PR01771,Pfam:PF00069,ProSitePatterns:PS00107,ProSitePatterns:PS00108,ProSiteProfiles:PS50011,SMART:SM00220,SUPERFAMILY:SSF56112;Name=mapk6_3;Ontology_term=GO:0004672,GO:0004707,…
chrZ	maker	mRNA	348986	349630	.	-	.	ID=lycPyrT00000110668;Parent=lycPyrG00000065171;Dbxref=Gene3D:G3DSA:1.10.510.10,Gene3D:G3DSA:3.30.200.20,InterPro:IPR000719,InterPro:IPR008271,InterPro:IPR008350,InterPro:IPR011009,InterPro:IPR017441,PANTHER:PTHR24055,PANTHER:PTHR24055:SF25,PRINTS:PR01771,Pfam:PF00069,ProSitePatterns:PS00107,ProSitePatterns:PS00108,ProSiteProfiles:PS50011,SMART:SM00220,SUPERFAMILY:SSF56112;Name=mapk6_3;Ontology_t…
chrZ	maker	exon	348986	349630	.	-	.	ID=lycPyrE00000000524;Parent=lycPyrT00000110668
chrZ	maker	CDS	348986	349630	.	-	0	ID=lycPyrC00000000058;Parent=lycPyrT00000110668
chrZ	maker	gene	412121	417531	.	-	.	ID=lycPyrG00000065172;Dbxref=Gene3D:G3DSA:1.10.1450.10,InterPro:IPR000301,InterPro:IPR008952,InterPro:IPR018499,PANTHER:PTHR19282,PANTHER:PTHR19282:SF120,PIRSF:PIRSF002419,PRINTS:PR00259,Pfam:PF00335,Phobius:CYTOPLASMIC_DOMAIN,Phobius:NON_CYTOPLASMIC_DOMAIN,Phobius:TRANSMEMBRANE,SUPERFAMILY:SSF48652;Name=tspan12;Ontology_term=GO:0016021;makerName=maker-chrZ-snap-gene-1.56
chrZ	maker	mRNA	412121	417531	.	-	.	ID=lycPyrT00000110669;Parent=lycPyrG00000065172;Dbxref=Gene3D:G3DSA:1.10.1450.10,InterPro:IPR000301,InterPro:IPR008952,InterPro:IPR018499,PANTHER:PTHR19282,PANTHER:PTHR19282:SF120,PIRSF:PIRSF002419,PRINTS:PR00259,Pfam:PF00335,Phobius:CYTOPLASMIC_DOMAIN,Phobius:NON_CYTOPLASMIC_DOMAIN,Phobius:TRANSMEMBRANE,SUPERFAMILY:SSF48652;Name=tspan12;Ontology_term=GO:0016021;_AED=0.33;_QI=0|0.8|0.66|1|1|1|6|0…
chrZ	maker	exon	412121	412153	.	-	.	ID=lycPyrE00000000525;Parent=lycPyrT00000110669
chrZ	maker	exon	413945	414028	.	-	.	ID=lycPyrE00000000526;Parent=lycPyrT00000110669
chrZ	maker	exon	414955	415107	.	-	.	ID=lycPyrE00000000527;Parent=lycPyrT00000110669
chrZ	maker	exon	415730	415825	.	-	.	ID=lycPyrE00000000528;Parent=lycPyrT00000110669
chrZ	maker	exon	416277	416351	.	-	.	ID=lycPyrE00000000529;Parent=lycPyrT00000110669
chrZ	maker	exon	417331	417531	.	-	.	ID=lycPyrE00000000530;Parent=lycPyrT00000110669
chrZ	maker	CDS	412121	412153	.	-	0	ID=lycPyrC00000000059;Parent=lycPyrT00000110669
chrZ	maker	CDS	413945	414028	.	-	0	ID=lycPyrC00000000059;Parent=lycPyrT00000110669
chrZ	maker	CDS	414955	415107	.	-	0	ID=lycPyrC00000000059;Parent=lycPyrT00000110669
chrZ	maker	CDS	415730	415825	.	-	0	ID=lycPyrC00000000059;Parent=lycPyrT00000110669
chrZ	maker	CDS	416277	416351	.	-	0	ID=lycPyrC00000000059;Parent=lycPyrT00000110669
chrZ	maker	CDS	417331	417531	.	-	0	ID=lycPyrC00000000059;Parent=lycPyrT00000110669
chrZ	maker	gene	491594	498029	.	+	.	ID=lycPyrG00000065173;Dbxref=Gene3D:G3DSA:3.40.850.10,InterPro:IPR001609,InterPro:IPR004009,InterPro:IPR027417,InterPro:IPR036961,PANTHER:PTHR13140,PANTHER:PTHR13140:SF356,Pfam:PF00063,ProSiteProfiles:PS51456,ProSiteProfiles:PS51844,SUPERFAMILY:SSF52540;Name=myo5a_6;Ontology_term=GO:0003774,GO:0005524,GO:0016459;makerName=maker-chrZ-snap-gene-1.48
chrZ	maker	mRNA	491594	498029	.	+	.	ID=lycPyrT00000110670;Parent=lycPyrG00000065173;Dbxref=Gene3D:G3DSA:3.40.850.10,InterPro:IPR001609,InterPro:IPR004009,InterPro:IPR027417,InterPro:IPR036961,PANTHER:PTHR13140,PANTHER:PTHR13140:SF356,Pfam:PF00063,ProSiteProfiles:PS51456,ProSiteProfiles:PS51844,SUPERFAMILY:SSF52540;Name=myo5a_6;Ontology_term=GO:0003774,GO:0005524,GO:0016459;_AED=0.05;_QI=0|0.66|0.25|0.75|1|1|4|0|174;_eAED=0.05;produ…
chrZ	maker	exon	491594	491599	.	+	.	ID=lycPyrE00000000531;Parent=lycPyrT00000110670
chrZ	maker	exon	491700	491810	.	+	.	ID=lycPyrE00000000532;Parent=lycPyrT00000110670
chrZ	maker	exon	495357	495528	.	+	.	ID=lycPyrE00000000533;Parent=lycPyrT00000110670
chrZ	maker	exon	497794	498029	.	+	.	ID=lycPyrE00000000534;Parent=lycPyrT00000110670
chrZ	maker	CDS	491594	491599	.	+	0	ID=lycPyrC00000000060;Parent=lycPyrT00000110670
chrZ	maker	CDS	491700	491810	.	+	0	ID=lycPyrC00000000060;Parent=lycPyrT00000110670
chrZ	maker	CDS	495357	495528	.	+	0	ID=lycPyrC00000000060;Parent=lycPyrT00000110670
chrZ	maker	CDS	497794	498029	.	+	2	ID=lycPyrC00000000060;Parent=lycPyrT00000110670
chrZ	maker	gene	513625	551931	.	+	.	ID=lycPyrG00000065174;Dbxref=Gene3D:G3DSA:1.10.10.820,Gene3D:G3DSA:1.20.120.720,Gene3D:G3DSA:1.20.58.530,Gene3D:G3DSA:3.40.850.10,InterPro:IPR001609,InterPro:IPR027417,InterPro:IPR036961,PANTHER:PTHR13140,PANTHER:PTHR13140:SF356,PRINTS:PR00193,Pfam:PF00063,ProSiteProfiles:PS51456,SMART:SM00242,SUPERFAMILY:SSF52540;Name=myo5a;Ontology_term=GO:0003774,GO:0005524,GO:0016459;makerName=maker-chrZ-snap…
chrZ	maker	mRNA	513625	551931	.	+	.	ID=lycPyrT00000110671;Parent=lycPyrG00000065174;Dbxref=Gene3D:G3DSA:1.10.10.820,Gene3D:G3DSA:1.20.120.720,Gene3D:G3DSA:1.20.58.530,Gene3D:G3DSA:3.40.850.10,InterPro:IPR001609,InterPro:IPR027417,InterPro:IPR036961,PANTHER:PTHR13140,PANTHER:PTHR13140:SF356,PRINTS:PR00193,Pfam:PF00063,ProSiteProfiles:PS51456,SMART:SM00242,SUPERFAMILY:SSF52540;Name=myo5a;Ontology_term=GO:0003774,GO:0005524,GO:0016459…
chrZ	maker	exon	513625	513786	.	+	.	ID=lycPyrE00000000535;Parent=lycPyrT00000110671
chrZ	maker	exon	515748	515891	.	+	.	ID=lycPyrE00000000536;Parent=lycPyrT00000110671
chrZ	maker	exon	517287	517326	.	+	.	ID=lycPyrE00000000537;Parent=lycPyrT00000110671
chrZ	maker	exon	521439	521546	.	+	.	ID=lycPyrE00000000538;Parent=lycPyrT00000110671
chrZ	maker	exon	523584	523693	.	+	.	ID=lycPyrE00000000539;Parent=lycPyrT00000110671
chrZ	maker	exon	525268	525533	.	+	.	ID=lycPyrE00000000540;Parent=lycPyrT00000110671
chrZ	maker	exon	529933	530014	.	+	.	ID=lycPyrE00000000541;Parent=lycPyrT00000110671
chrZ	maker	exon	531550	531690	.	+	.	ID=lycPyrE00000000542;Parent=lycPyrT00000110671
chrZ	maker	exon	539869	539991	.	+	.	ID=lycPyrE00000000543;Parent=lycPyrT00000110671
chrZ	maker	exon	541198	541281	.	+	.	ID=lycPyrE00000000544;Parent=lycPyrT00000110671
chrZ	maker	exon	546380	546526	.	+	.	ID=lycPyrE00000000545;Parent=lycPyrT00000110671
chrZ	maker	exon	547127	547224	.	+	.	ID=lycPyrE00000000546;Parent=lycPyrT00000110671
chrZ	maker	exon	551105	551169	.	+	.	ID=lycPyrE00000000547;Parent=lycPyrT00000110671
chrZ	maker	exon	551620	551741	.	+	.	ID=lycPyrE00000000548;Parent=lycPyrT00000110671
chrZ	maker	exon	551860	551931	.	+	.	ID=lycPyrE00000000549;Parent=lycPyrT00000110671
chrZ	maker	CDS	513703	513786	.	+	0	ID=lycPyrC00000000061;Parent=lycPyrT00000110671
chrZ	maker	CDS	515748	515891	.	+	0	ID=lycPyrC00000000061;Parent=lycPyrT00000110671
chrZ	maker	CDS	517287	517326	.	+	0	ID=lycPyrC00000000061;Parent=lycPyrT00000110671
chrZ	maker	CDS	521439	521546	.	+	2	ID=lycPyrC00000000061;Parent=lycPyrT00000110671
chrZ	maker	CDS	523584	523693	.	+	2	ID=lycPyrC00000000061;Parent=lycPyrT00000110671
chrZ	maker	CDS	525268	525533	.	+	0	ID=lycPyrC00000000061;Parent=lycPyrT00000110671
chrZ	maker	CDS	529933	530014	.	+	1	ID=lycPyrC00000000061;Parent=lycPyrT00000110671
chrZ	maker	CDS	531550	531690	.	+	0	ID=lycPyrC00000000061;Parent=lycPyrT00000110671
chrZ	maker	CDS	539869	539991	.	+	0	ID=lycPyrC00000000061;Parent=lycPyrT00000110671
chrZ	maker	CDS	541198	541281	.	+	0	ID=lycPyrC00000000061;Parent=lycPyrT00000110671
chrZ	maker	CDS	546380	546526	.	+	0	ID=lycPyrC00000000061;Parent=lycPyrT00000110671
chrZ	maker	CDS	547127	547224	.	+	0	ID=lycPyrC00000000061;Parent=lycPyrT00000110671
chrZ	maker	CDS	551105	551169	.	+	1	ID=lycPyrC00000000061;Parent=lycPyrT00000110671
chrZ	maker	CDS	551620	551741	.	+	2	ID=lycPyrC00000000061;Parent=lycPyrT00000110671
chrZ	maker	CDS	551860	551931	.	+	0	ID=lycPyrC00000000061;Parent=lycPyrT00000110671
chrZ	maker	five_prime_UTR	513625	513702	.	+	.	ID=lycPyrU00000000122;Parent=lycPyrT00000110671
chrZ	maker	gene	559578	607200	.	+	.	ID=lycPyrG00000065175;Dbxref=CDD:cd15477,Coils:Coil,Gene3D:G3DSA:1.20.5.190,Gene3D:G3DSA:3.30.70.3240,InterPro:IPR000048,InterPro:IPR002710,InterPro:IPR027417,InterPro:IPR037990,MobiDBLite:mobidb-lite,PANTHER:PTHR13140,PANTHER:PTHR13140:SF356,Pfam:PF00612,Pfam:PF01843,ProSiteProfiles:PS50096,ProSiteProfiles:PS51126,SMART:SM00015,SMART:SM01132,SUPERFAMILY:SSF52540;Name=myo5a_5;Ontology_term=GO:000…
chrZ	maker	mRNA	559578	607200	.	+	.	ID=lycPyrT00000110672;Parent=lycPyrG00000065175;Dbxref=CDD:cd15477,Coils:Coil,Gene3D:G3DSA:1.20.5.190,Gene3D:G3DSA:3.30.70.3240,InterPro:IPR000048,InterPro:IPR002710,InterPro:IPR027417,InterPro:IPR037990,MobiDBLite:mobidb-lite,PANTHER:PTHR13140,PANTHER:PTHR13140:SF356,Pfam:PF00612,Pfam:PF01843,ProSiteProfiles:PS50096,ProSiteProfiles:PS51126,SMART:SM00015,SMART:SM01132,SUPERFAMILY:SSF52540;Name=my…
chrZ	maker	exon	559578	559917	.	+	.	ID=lycPyrE00000000550;Parent=lycPyrT00000110672
chrZ	maker	exon	561196	561407	.	+	.	ID=lycPyrE00000000551;Parent=lycPyrT00000110672
chrZ	maker	exon	563200	563356	.	+	.	ID=lycPyrE00000000552;Parent=lycPyrT00000110672
chrZ	maker	exon	566133	566339	.	+	.	ID=lycPyrE00000000553;Parent=lycPyrT00000110672
chrZ	maker	exon	570545	570784	.	+	.	ID=lycPyrE00000000554;Parent=lycPyrT00000110672
chrZ	maker	exon	575629	575713	.	+	.	ID=lycPyrE00000000555;Parent=lycPyrT00000110672
chrZ	maker	exon	577453	577553	.	+	.	ID=lycPyrE00000000556;Parent=lycPyrT00000110672
chrZ	maker	exon	578296	578415	.	+	.	ID=lycPyrE00000000557;Parent=lycPyrT00000110672
chrZ	maker	exon	579893	579952	.	+	.	ID=lycPyrE00000000558;Parent=lycPyrT00000110672
chrZ	maker	exon	581575	581637	.	+	.	ID=lycPyrE00000000559;Parent=lycPyrT00000110672
chrZ	maker	exon	587438	587677	.	+	.	ID=lycPyrE00000000560;Parent=lycPyrT00000110672
chrZ	maker	exon	588462	588559	.	+	.	ID=lycPyrE00000000561;Parent=lycPyrT00000110672
chrZ	maker	exon	597352	597550	.	+	.	ID=lycPyrE00000000562;Parent=lycPyrT00000110672
chrZ	maker	exon	598241	598334	.	+	.	ID=lycPyrE00000000563;Parent=lycPyrT00000110672
chrZ	maker	exon	599332	599475	.	+	.	ID=lycPyrE00000000564;Parent=lycPyrT00000110672
chrZ	maker	exon	600593	600735	.	+	.	ID=lycPyrE00000000565;Parent=lycPyrT00000110672
chrZ	maker	exon	601094	601183	.	+	.	ID=lycPyrE00000000566;Parent=lycPyrT00000110672
chrZ	maker	exon	603226	603376	.	+	.	ID=lycPyrE00000000567;Parent=lycPyrT00000110672
chrZ	maker	exon	604109	604391	.	+	.	ID=lycPyrE00000000568;Parent=lycPyrT00000110672
chrZ	maker	exon	604957	605131	.	+	.	ID=lycPyrE00000000569;Parent=lycPyrT00000110672
chrZ	maker	exon	606090	606170	.	+	.	ID=lycPyrE00000000570;Parent=lycPyrT00000110672
chrZ	maker	exon	606928	607200	.	+	.	ID=lycPyrE00000000571;Parent=lycPyrT00000110672
chrZ	maker	CDS	559618	559917	.	+	0	ID=lycPyrC00000000062;Parent=lycPyrT00000110672
chrZ	maker	CDS	561196	561407	.	+	0	ID=lycPyrC00000000062;Parent=lycPyrT00000110672
chrZ	maker	CDS	563200	563356	.	+	1	ID=lycPyrC00000000062;Parent=lycPyrT00000110672
chrZ	maker	CDS	566133	566339	.	+	0	ID=lycPyrC00000000062;Parent=lycPyrT00000110672
chrZ	maker	CDS	570545	570784	.	+	0	ID=lycPyrC00000000062;Parent=lycPyrT00000110672
chrZ	maker	CDS	575629	575713	.	+	0	ID=lycPyrC00000000062;Parent=lycPyrT00000110672
chrZ	maker	CDS	577453	577553	.	+	2	ID=lycPyrC00000000062;Parent=lycPyrT00000110672
chrZ	maker	CDS	578296	578415	.	+	0	ID=lycPyrC00000000062;Parent=lycPyrT00000110672
chrZ	maker	CDS	579893	579952	.	+	0	ID=lycPyrC00000000062;Parent=lycPyrT00000110672
chrZ	maker	CDS	581575	581637	.	+	0	ID=lycPyrC00000000062;Parent=lycPyrT00000110672
chrZ	maker	CDS	587438	587677	.	+	0	ID=lycPyrC00000000062;Parent=lycPyrT00000110672
chrZ	maker	CDS	588462	588559	.	+	0	ID=lycPyrC00000000062;Parent=lycPyrT00000110672
chrZ	maker	CDS	597352	597550	.	+	1	ID=lycPyrC00000000062;Parent=lycPyrT00000110672
chrZ	maker	CDS	598241	598334	.	+	0	ID=lycPyrC00000000062;Parent=lycPyrT00000110672
chrZ	maker	CDS	599332	599475	.	+	2	ID=lycPyrC00000000062;Parent=lycPyrT00000110672
chrZ	maker	CDS	600593	600735	.	+	2	ID=lycPyrC00000000062;Parent=lycPyrT00000110672
chrZ	maker	CDS	601094	601183	.	+	0	ID=lycPyrC00000000062;Parent=lycPyrT00000110672
chrZ	maker	CDS	603226	603376	.	+	0	ID=lycPyrC00000000062;Parent=lycPyrT00000110672
chrZ	maker	CDS	604109	604391	.	+	2	ID=lycPyrC00000000062;Parent=lycPyrT00000110672
chrZ	maker	CDS	604957	605131	.	+	1	ID=lycPyrC00000000062;Parent=lycPyrT00000110672
chrZ	maker	CDS	606090	606170	.	+	0	ID=lycPyrC00000000062;Parent=lycPyrT00000110672
chrZ	maker	CDS	606928	607080	.	+	0	ID=lycPyrC00000000062;Parent=lycPyrT00000110672
chrZ	maker	five_prime_UTR	559578	559617	.	+	.	ID=lycPyrU00000000124;Parent=lycPyrT00000110672
chrZ	maker	three_prime_UTR	607081	607200	.	+	.	ID=lycPyrU00000000123;Parent=lycPyrT00000110672
chrZ	maker	gene	617797	631335	.	+	.	ID=lycPyrG00000065176;Dbxref=CDD:cd00751,Gene3D:G3DSA:3.40.47.10,InterPro:IPR002155,InterPro:IPR016039,InterPro:IPR020610,InterPro:IPR020613,InterPro:IPR020615,InterPro:IPR020616,InterPro:IPR020617,PANTHER:PTHR18919,PANTHER:PTHR18919:SF107,PIRSF:PIRSF000429,Pfam:PF00108,Pfam:PF02803,ProSitePatterns:PS00098,ProSitePatterns:PS00099,ProSitePatterns:PS00737,SUPERFAMILY:SSF53901,TIGRFAM:TIGR01930;Name…
chrZ	maker	mRNA	617797	631335	.	+	.	ID=lycPyrT00000110673;Parent=lycPyrG00000065176;Dbxref=CDD:cd00751,Gene3D:G3DSA:3.40.47.10,InterPro:IPR002155,InterPro:IPR016039,InterPro:IPR020610,InterPro:IPR020613,InterPro:IPR020615,InterPro:IPR020616,InterPro:IPR020617,PANTHER:PTHR18919,PANTHER:PTHR18919:SF107,PIRSF:PIRSF000429,Pfam:PF00108,Pfam:PF02803,ProSitePatterns:PS00098,ProSitePatterns:PS00099,ProSitePatterns:PS00737,SUPERFAMILY:SSF53…
chrZ	maker	exon	617797	617910	.	+	.	ID=lycPyrE00000000572;Parent=lycPyrT00000110673
chrZ	maker	exon	619387	619515	.	+	.	ID=lycPyrE00000000573;Parent=lycPyrT00000110673
chrZ	maker	exon	621239	621355	.	+	.	ID=lycPyrE00000000574;Parent=lycPyrT00000110673
chrZ	maker	exon	622749	622896	.	+	.	ID=lycPyrE00000000575;Parent=lycPyrT00000110673
chrZ	maker	exon	624543	624647	.	+	.	ID=lycPyrE00000000576;Parent=lycPyrT00000110673
chrZ	maker	exon	625177	625352	.	+	.	ID=lycPyrE00000000577;Parent=lycPyrT00000110673
chrZ	maker	exon	626268	626421	.	+	.	ID=lycPyrE00000000578;Parent=lycPyrT00000110673
chrZ	maker	exon	628626	628696	.	+	.	ID=lycPyrE00000000579;Parent=lycPyrT00000110673
chrZ	maker	exon	629245	629399	.	+	.	ID=lycPyrE00000000580;Parent=lycPyrT00000110673
chrZ	maker	exon	630646	631335	.	+	.	ID=lycPyrE00000000581;Parent=lycPyrT00000110673
chrZ	maker	CDS	617797	617910	.	+	0	ID=lycPyrC00000000063;Parent=lycPyrT00000110673
chrZ	maker	CDS	619387	619515	.	+	0	ID=lycPyrC00000000063;Parent=lycPyrT00000110673
chrZ	maker	CDS	621239	621355	.	+	0	ID=lycPyrC00000000063;Parent=lycPyrT00000110673
chrZ	maker	CDS	622749	622896	.	+	0	ID=lycPyrC00000000063;Parent=lycPyrT00000110673
chrZ	maker	CDS	624543	624647	.	+	2	ID=lycPyrC00000000063;Parent=lycPyrT00000110673
chrZ	maker	CDS	625177	625352	.	+	2	ID=lycPyrC00000000063;Parent=lycPyrT00000110673
chrZ	maker	CDS	626268	626421	.	+	0	ID=lycPyrC00000000063;Parent=lycPyrT00000110673
chrZ	maker	CDS	628626	628696	.	+	2	ID=lycPyrC00000000063;Parent=lycPyrT00000110673
chrZ	maker	CDS	629245	629399	.	+	0	ID=lycPyrC00000000063;Parent=lycPyrT00000110673
chrZ	maker	CDS	630646	630730	.	+	1	ID=lycPyrC00000000063;Parent=lycPyrT00000110673
chrZ	maker	three_prime_UTR	630731	631335	.	+	.	ID=lycPyrU00000000125;Parent=lycPyrT00000110673
chrZ	maker	gene	712043	722200	.	-	.	ID=lycPyrG00000065177;Dbxref=CDD:cd00707,CDD:cd01758,Gene3D:G3DSA:2.60.60.20,Gene3D:G3DSA:3.40.50.1820,InterPro:IPR000734,InterPro:IPR001024,InterPro:IPR002330,InterPro:IPR013818,InterPro:IPR016272,InterPro:IPR029058,InterPro:IPR033906,InterPro:IPR036392,MobiDBLite:mobidb-lite,PANTHER:PTHR11610,PANTHER:PTHR11610:SF13,PIRSF:PIRSF000865,PRINTS:PR00821,PRINTS:PR00822,Pfam:PF00151,Pfam:PF01477,ProSit…
chrZ	maker	mRNA	712043	722200	.	-	.	ID=lycPyrT00000110674;Parent=lycPyrG00000065177;Dbxref=CDD:cd00707,CDD:cd01758,Gene3D:G3DSA:2.60.60.20,Gene3D:G3DSA:3.40.50.1820,InterPro:IPR000734,InterPro:IPR001024,InterPro:IPR002330,InterPro:IPR013818,InterPro:IPR016272,InterPro:IPR029058,InterPro:IPR033906,InterPro:IPR036392,MobiDBLite:mobidb-lite,PANTHER:PTHR11610,PANTHER:PTHR11610:SF13,PIRSF:PIRSF000865,PRINTS:PR00821,PRINTS:PR00822,Pfam:P…
chrZ	maker	exon	712043	713548	.	-	.	ID=lycPyrE00000000582;Parent=lycPyrT00000110674
chrZ	maker	exon	715121	715213	.	-	.	ID=lycPyrE00000000583;Parent=lycPyrT00000110674
chrZ	maker	exon	716268	716486	.	-	.	ID=lycPyrE00000000584;Parent=lycPyrT00000110674
chrZ	maker	exon	717074	717194	.	-	.	ID=lycPyrE00000000585;Parent=lycPyrT00000110674
chrZ	maker	exon	717671	717913	.	-	.	ID=lycPyrE00000000586;Parent=lycPyrT00000110674
chrZ	maker	exon	718340	718564	.	-	.	ID=lycPyrE00000000587;Parent=lycPyrT00000110674
chrZ	maker	exon	719712	719787	.	-	.	ID=lycPyrE00000000588;Parent=lycPyrT00000110674
chrZ	maker	exon	720406	720585	.	-	.	ID=lycPyrE00000000589;Parent=lycPyrT00000110674
chrZ	maker	exon	721577	721749	.	-	.	ID=lycPyrE00000000590;Parent=lycPyrT00000110674
chrZ	maker	exon	721865	721979	.	-	.	ID=lycPyrE00000000591;Parent=lycPyrT00000110674
chrZ	maker	exon	722014	722172	.	-	.	ID=lycPyrE00000000592;Parent=lycPyrT00000110674
chrZ	maker	exon	722192	722200	.	-	.	ID=lycPyrE00000000593;Parent=lycPyrT00000110674
chrZ	maker	CDS	713527	713548	.	-	1	ID=lycPyrC00000000064;Parent=lycPyrT00000110674
chrZ	maker	CDS	715121	715213	.	-	1	ID=lycPyrC00000000064;Parent=lycPyrT00000110674
chrZ	maker	CDS	716268	716486	.	-	1	ID=lycPyrC00000000064;Parent=lycPyrT00000110674
chrZ	maker	CDS	717074	717194	.	-	2	ID=lycPyrC00000000064;Parent=lycPyrT00000110674
chrZ	maker	CDS	717671	717913	.	-	2	ID=lycPyrC00000000064;Parent=lycPyrT00000110674
chrZ	maker	CDS	718340	718564	.	-	2	ID=lycPyrC00000000064;Parent=lycPyrT00000110674
chrZ	maker	CDS	719712	719787	.	-	0	ID=lycPyrC00000000064;Parent=lycPyrT00000110674
chrZ	maker	CDS	720406	720585	.	-	0	ID=lycPyrC00000000064;Parent=lycPyrT00000110674
chrZ	maker	CDS	721577	721749	.	-	2	ID=lycPyrC00000000064;Parent=lycPyrT00000110674
chrZ	maker	CDS	721865	721979	.	-	0	ID=lycPyrC00000000064;Parent=lycPyrT00000110674
chrZ	maker	CDS	722014	722172	.	-	0	ID=lycPyrC00000000064;Parent=lycPyrT00000110674
chrZ	maker	CDS	722192	722200	.	-	0	ID=lycPyrC00000000064;Parent=lycPyrT00000110674
chrZ	maker	three_prime_UTR	712043	713526	.	-	.	ID=lycPyrU00000000127;Parent=lycPyrT00000110674
chrZ	maker	gene	737854	742211	.	+	.	ID=lycPyrG00000065178;Dbxref=CDD:cd00336,Gene3D:G3DSA:3.90.470.10,Hamap:MF_01331_A,InterPro:IPR001063,InterPro:IPR005721,InterPro:IPR018260,InterPro:IPR036394,PANTHER:PTHR11593,PANTHER:PTHR11593:SF11,Pfam:PF00237,ProSitePatterns:PS00464,SUPERFAMILY:SSF54843,TIGRFAM:TIGR01038;Name=hoxd13;Ontology_term=GO:0003735,GO:0005622,GO:0005840,GO:0006412,GO:0015934;makerName=maker-chrZ-augustus-gene-2.21
chrZ	maker	mRNA	737854	742211	.	+	.	ID=lycPyrT00000110675;Parent=lycPyrG00000065178;Dbxref=CDD:cd00336,Gene3D:G3DSA:3.90.470.10,Hamap:MF_01331_A,InterPro:IPR001063,InterPro:IPR005721,InterPro:IPR018260,InterPro:IPR036394,PANTHER:PTHR11593,PANTHER:PTHR11593:SF11,Pfam:PF00237,ProSitePatterns:PS00464,SUPERFAMILY:SSF54843,TIGRFAM:TIGR01038;Name=hoxd13;Ontology_term=GO:0003735,GO:0005622,GO:0005840,GO:0006412,GO:0015934;_AED=0.00;_QI=91…
chrZ	maker	exon	737854	737931	.	+	.	ID=lycPyrE00000000594;Parent=lycPyrT00000110675
chrZ	maker	exon	738279	738331	.	+	.	ID=lycPyrE00000000595;Parent=lycPyrT00000110675
chrZ	maker	exon	738423	738463	.	+	.	ID=lycPyrE00000000596;Parent=lycPyrT00000110675
chrZ	maker	exon	739684	739818	.	+	.	ID=lycPyrE00000000597;Parent=lycPyrT00000110675
chrZ	maker	exon	740728	740826	.	+	.	ID=lycPyrE00000000598;Parent=lycPyrT00000110675
chrZ	maker	exon	741465	741656	.	+	.	ID=lycPyrE00000000599;Parent=lycPyrT00000110675
chrZ	maker	exon	742121	742211	.	+	.	ID=lycPyrE00000000600;Parent=lycPyrT00000110675
chrZ	maker	CDS	738292	738331	.	+	0	ID=lycPyrC00000000065;Parent=lycPyrT00000110675
chrZ	maker	CDS	738423	738463	.	+	2	ID=lycPyrC00000000065;Parent=lycPyrT00000110675
chrZ	maker	CDS	739684	739818	.	+	0	ID=lycPyrC00000000065;Parent=lycPyrT00000110675
chrZ	maker	CDS	740728	740826	.	+	0	ID=lycPyrC00000000065;Parent=lycPyrT00000110675
chrZ	maker	CDS	741465	741656	.	+	0	ID=lycPyrC00000000065;Parent=lycPyrT00000110675
chrZ	maker	CDS	742121	742168	.	+	0	ID=lycPyrC00000000065;Parent=lycPyrT00000110675
chrZ	maker	five_prime_UTR	737854	737931	.	+	.	ID=lycPyrU00000000130;Parent=lycPyrT00000110675
chrZ	maker	five_prime_UTR	738279	738291	.	+	.	ID=lycPyrU00000000130;Parent=lycPyrT00000110675
chrZ	maker	three_prime_UTR	742169	742211	.	+	.	ID=lycPyrU00000000129;Parent=lycPyrT00000110675
chrZ	maker	gene	755352	767985	.	+	.	ID=lycPyrG00000065179;Dbxref=InterPro:IPR019142,PANTHER:PTHR12895,Pfam:PF09742,Phobius:CYTOPLASMIC_DOMAIN,Phobius:NON_CYTOPLASMIC_DOMAIN,Phobius:TRANSMEMBRANE;Name=dym_2;makerName=maker-chrZ-augustus-gene-2.23
chrZ	maker	mRNA	755352	767985	.	+	.	ID=lycPyrT00000110676;Parent=lycPyrG00000065179;Dbxref=InterPro:IPR019142,PANTHER:PTHR12895,Pfam:PF09742,Phobius:CYTOPLASMIC_DOMAIN,Phobius:NON_CYTOPLASMIC_DOMAIN,Phobius:TRANSMEMBRANE;Name=dym_2;_AED=0.27;_QI=41|0.2|0.33|0.5|0.2|0.5|6|0|157;_eAED=0.27;product=Dymeclin
chrZ	maker	exon	755352	755532	.	+	.	ID=lycPyrE00000000601;Parent=lycPyrT00000110676
chrZ	maker	exon	759824	759851	.	+	.	ID=lycPyrE00000000602;Parent=lycPyrT00000110676
chrZ	maker	exon	764298	764328	.	+	.	ID=lycPyrE00000000603;Parent=lycPyrT00000110676
chrZ	maker	exon	766097	766190	.	+	.	ID=lycPyrE00000000604;Parent=lycPyrT00000110676
chrZ	maker	exon	767466	767602	.	+	.	ID=lycPyrE00000000605;Parent=lycPyrT00000110676
chrZ	maker	exon	767942	767985	.	+	.	ID=lycPyrE00000000606;Parent=lycPyrT00000110676
chrZ	maker	CDS	755393	755532	.	+	0	ID=lycPyrC00000000066;Parent=lycPyrT00000110676
chrZ	maker	CDS	759824	759851	.	+	1	ID=lycPyrC00000000066;Parent=lycPyrT00000110676
chrZ	maker	CDS	764298	764328	.	+	0	ID=lycPyrC00000000066;Parent=lycPyrT00000110676
chrZ	maker	CDS	766097	766190	.	+	2	ID=lycPyrC00000000066;Parent=lycPyrT00000110676
chrZ	maker	CDS	767466	767602	.	+	1	ID=lycPyrC00000000066;Parent=lycPyrT00000110676
chrZ	maker	CDS	767942	767985	.	+	2	ID=lycPyrC00000000066;Parent=lycPyrT00000110676
chrZ	maker	five_prime_UTR	755352	755392	.	+	.	ID=lycPyrU00000000132;Parent=lycPyrT00000110676
chrZ	maker	gene	911425	913581	.	+	.	ID=lycPyrG00000065180;Dbxref=InterPro:IPR019142,PANTHER:PTHR12895,Pfam:PF09742;Name=dym;makerName=augustus_masked-chrZ-processed-gene-3.0
chrZ	maker	mRNA	911425	913581	.	+	.	ID=lycPyrT00000110677;Parent=lycPyrG00000065180;Dbxref=InterPro:IPR019142,PANTHER:PTHR12895,Pfam:PF09742;Name=dym;_AED=0.83;_QI=0|0|0|0.33|1|1|3|0|90;_eAED=0.83;_merge_warning=1;product=Dymeclin
chrZ	maker	exon	911425	911475	.	+	.	ID=lycPyrE00000000607;Parent=lycPyrT00000110677
chrZ	maker	exon	912405	912587	.	+	.	ID=lycPyrE00000000608;Parent=lycPyrT00000110677
chrZ	maker	exon	913543	913581	.	+	.	ID=lycPyrE00000000609;Parent=lycPyrT00000110677
chrZ	maker	CDS	911425	911475	.	+	0	ID=lycPyrC00000000067;Parent=lycPyrT00000110677
chrZ	maker	CDS	912405	912587	.	+	0	ID=lycPyrC00000000067;Parent=lycPyrT00000110677
chrZ	maker	CDS	913543	913581	.	+	0	ID=lycPyrC00000000067;Parent=lycPyrT00000110677
chrZ	maker	gene	1164095	1169688	.	-	.	ID=lycPyrG00000065181;Dbxref=MobiDBLite:mobidb-lite;Name=mdm1;makerName=snap_masked-chrZ-processed-gene-3.41
chrZ	maker	mRNA	1164095	1169688	.	-	.	ID=lycPyrT00000110678;Parent=lycPyrG00000065181;Dbxref=MobiDBLite:mobidb-lite;Name=mdm1;_AED=0.43;_QI=0|0|0|0.25|1|1|4|0|101;_eAED=0.43;_merge_warning=1;product=Nuclear protein MDM1
chrZ	maker	exon	1164095	1164148	.	-	.	ID=lycPyrE00000000613;Parent=lycPyrT00000110678
chrZ	maker	exon	1166624	1166836	.	-	.	ID=lycPyrE00000000612;Parent=lycPyrT00000110678
chrZ	maker	exon	1169050	1169081	.	-	.	ID=lycPyrE00000000611;Parent=lycPyrT00000110678
chrZ	maker	exon	1169682	1169688	.	-	.	ID=lycPyrE00000000610;Parent=lycPyrT00000110678
chrZ	maker	CDS	1164095	1164148	.	-	0	ID=lycPyrC00000000068;Parent=lycPyrT00000110678
chrZ	maker	CDS	1166624	1166836	.	-	0	ID=lycPyrC00000000068;Parent=lycPyrT00000110678
chrZ	maker	CDS	1169050	1169081	.	-	2	ID=lycPyrC00000000068;Parent=lycPyrT00000110678
chrZ	maker	CDS	1169682	1169688	.	-	0	ID=lycPyrC00000000068;Parent=lycPyrT00000110678
chrZ	maker	gene	1413693	1424673	.	+	.	ID=lycPyrG00000065182;Dbxref=Gene3D:G3DSA:2.60.200.10,Gene3D:G3DSA:3.90.520.10,InterPro:IPR001132,InterPro:IPR003619,InterPro:IPR008984,InterPro:IPR013019,InterPro:IPR013790,InterPro:IPR017855,InterPro:IPR036578,MobiDBLite:mobidb-lite,PANTHER:PTHR13703,PANTHER:PTHR13703:SF42,Pfam:PF03165,Pfam:PF03166,ProSiteProfiles:PS51075,ProSiteProfiles:PS51076,SMART:SM00523,SMART:SM00524,SUPERFAMILY:SSF49879,…
chrZ	maker	mRNA	1413693	1424673	.	+	.	ID=lycPyrT00000110679;Parent=lycPyrG00000065182;Dbxref=Gene3D:G3DSA:2.60.200.10,Gene3D:G3DSA:3.90.520.10,InterPro:IPR001132,InterPro:IPR003619,InterPro:IPR008984,InterPro:IPR013019,InterPro:IPR013790,InterPro:IPR017855,InterPro:IPR036578,MobiDBLite:mobidb-lite,PANTHER:PTHR13703,PANTHER:PTHR13703:SF42,Pfam:PF03165,Pfam:PF03166,ProSiteProfiles:PS51075,ProSiteProfiles:PS51076,SMART:SM00523,SMART:SM0…
chrZ	maker	exon	1413693	1413790	.	+	.	ID=lycPyrE00000000614;Parent=lycPyrT00000110679
chrZ	maker	exon	1414928	1415121	.	+	.	ID=lycPyrE00000000615;Parent=lycPyrT00000110679
chrZ	maker	exon	1415608	1415742	.	+	.	ID=lycPyrE00000000616;Parent=lycPyrT00000110679
chrZ	maker	exon	1418834	1418908	.	+	.	ID=lycPyrE00000000617;Parent=lycPyrT00000110679
chrZ	maker	exon	1420483	1420536	.	+	.	ID=lycPyrE00000000618;Parent=lycPyrT00000110679
chrZ	maker	exon	1421601	1421813	.	+	.	ID=lycPyrE00000000619;Parent=lycPyrT00000110679
chrZ	maker	exon	1423559	1423696	.	+	.	ID=lycPyrE00000000620;Parent=lycPyrT00000110679
chrZ	maker	exon	1423853	1423997	.	+	.	ID=lycPyrE00000000621;Parent=lycPyrT00000110679
chrZ	maker	exon	1424655	1424673	.	+	.	ID=lycPyrE00000000622;Parent=lycPyrT00000110679
chrZ	maker	CDS	1413693	1413790	.	+	0	ID=lycPyrC00000000069;Parent=lycPyrT00000110679
chrZ	maker	CDS	1414928	1415121	.	+	1	ID=lycPyrC00000000069;Parent=lycPyrT00000110679
chrZ	maker	CDS	1415608	1415742	.	+	2	ID=lycPyrC00000000069;Parent=lycPyrT00000110679
chrZ	maker	CDS	1418834	1418908	.	+	2	ID=lycPyrC00000000069;Parent=lycPyrT00000110679
chrZ	maker	CDS	1420483	1420536	.	+	2	ID=lycPyrC00000000069;Parent=lycPyrT00000110679
chrZ	maker	CDS	1421601	1421813	.	+	2	ID=lycPyrC00000000069;Parent=lycPyrT00000110679
chrZ	maker	CDS	1423559	1423696	.	+	2	ID=lycPyrC00000000069;Parent=lycPyrT00000110679
chrZ	maker	CDS	1423853	1423997	.	+	2	ID=lycPyrC00000000069;Parent=lycPyrT00000110679
chrZ	maker	CDS	1424655	1424673	.	+	1	ID=lycPyrC00000000069;Parent=lycPyrT00000110679
chrZ	maker	gene	1702495	1705505	.	+	.	ID=lycPyrG00000065183;Dbxref=InterPro:IPR013880,PANTHER:PTHR15858,PANTHER:PTHR15858:SF1,Pfam:PF08571,Phobius:NON_CYTOPLASMIC_DOMAIN,Phobius:SIGNAL_PEPTIDE,Phobius:SIGNAL_PEPTIDE_C_REGION,Phobius:SIGNAL_PEPTIDE_H_REGION,Phobius:SIGNAL_PEPTIDE_N_REGION,SignalP_EUK:SignalP-noTM;Name=per2;makerName=maker-chrZ-augustus-gene-5.39
chrZ	maker	mRNA	1702495	1705505	.	+	.	ID=lycPyrT00000110680;Parent=lycPyrG00000065183;Dbxref=InterPro:IPR013880,PANTHER:PTHR15858,PANTHER:PTHR15858:SF1,Pfam:PF08571,Phobius:NON_CYTOPLASMIC_DOMAIN,Phobius:SIGNAL_PEPTIDE,Phobius:SIGNAL_PEPTIDE_C_REGION,Phobius:SIGNAL_PEPTIDE_H_REGION,Phobius:SIGNAL_PEPTIDE_N_REGION,SignalP_EUK:SignalP-noTM;Name=per2;_AED=0.08;_QI=97|0.33|0.75|0.75|1|1|4|124|157;_eAED=0.08;product=Period circadian prote…
chrZ	maker	exon	1702495	1702682	.	+	.	ID=lycPyrE00000000623;Parent=lycPyrT00000110680
chrZ	maker	exon	1704249	1704350	.	+	.	ID=lycPyrE00000000624;Parent=lycPyrT00000110680
chrZ	maker	exon	1704542	1704647	.	+	.	ID=lycPyrE00000000625;Parent=lycPyrT00000110680
chrZ	maker	exon	1705207	1705505	.	+	.	ID=lycPyrE00000000626;Parent=lycPyrT00000110680
chrZ	maker	CDS	1702592	1702682	.	+	0	ID=lycPyrC00000000070;Parent=lycPyrT00000110680
chrZ	maker	CDS	1704249	1704350	.	+	2	ID=lycPyrC00000000070;Parent=lycPyrT00000110680
chrZ	maker	CDS	1704542	1704647	.	+	2	ID=lycPyrC00000000070;Parent=lycPyrT00000110680
chrZ	maker	CDS	1705207	1705381	.	+	1	ID=lycPyrC00000000070;Parent=lycPyrT00000110680
chrZ	maker	five_prime_UTR	1702495	1702591	.	+	.	ID=lycPyrU00000000140;Parent=lycPyrT00000110680
chrZ	maker	three_prime_UTR	1705382	1705505	.	+	.	ID=lycPyrU00000000139;Parent=lycPyrT00000110680
chrZ	maker	gene	1708895	1721205	.	+	.	ID=lycPyrG00000065184;Dbxref=CDD:cd07509,Gene3D:G3DSA:3.40.50.1000,InterPro:IPR006355,InterPro:IPR006357,InterPro:IPR023214,InterPro:IPR036412,PANTHER:PTHR19288,PANTHER:PTHR19288:SF43,Pfam:PF13242,Pfam:PF13344,SFLD:SFLDG01139,SUPERFAMILY:SSF56784,TIGRFAM:TIGR01458,TIGRFAM:TIGR01460;Name=pgp;makerName=maker-chrZ-augustus-gene-5.41
chrZ	maker	mRNA	1708895	1721205	.	+	.	ID=lycPyrT00000110681;Parent=lycPyrG00000065184;Dbxref=CDD:cd07509,Gene3D:G3DSA:3.40.50.1000,InterPro:IPR006355,InterPro:IPR006357,InterPro:IPR023214,InterPro:IPR036412,PANTHER:PTHR19288,PANTHER:PTHR19288:SF43,Pfam:PF13242,Pfam:PF13344,SFLD:SFLDG01139,SUPERFAMILY:SSF56784,TIGRFAM:TIGR01458,TIGRFAM:TIGR01460;Name=pgp;_AED=0.12;_QI=0|0.83|0.57|1|0.66|0.71|7|0|292;_eAED=0.12;product=Glycerol-3-phosp…
chrZ	maker	exon	1708895	1708966	.	+	.	ID=lycPyrE00000000627;Parent=lycPyrT00000110681
chrZ	maker	exon	1710821	1710948	.	+	.	ID=lycPyrE00000000628;Parent=lycPyrT00000110681
chrZ	maker	exon	1713100	1713308	.	+	.	ID=lycPyrE00000000629;Parent=lycPyrT00000110681
chrZ	maker	exon	1715596	1715680	.	+	.	ID=lycPyrE00000000630;Parent=lycPyrT00000110681
chrZ	maker	exon	1718877	1719093	.	+	.	ID=lycPyrE00000000631;Parent=lycPyrT00000110681
chrZ	maker	exon	1719849	1719912	.	+	.	ID=lycPyrE00000000632;Parent=lycPyrT00000110681
chrZ	maker	exon	1721102	1721205	.	+	.	ID=lycPyrE00000000633;Parent=lycPyrT00000110681
chrZ	maker	CDS	1708895	1708966	.	+	0	ID=lycPyrC00000000071;Parent=lycPyrT00000110681
chrZ	maker	CDS	1710821	1710948	.	+	0	ID=lycPyrC00000000071;Parent=lycPyrT00000110681
chrZ	maker	CDS	1713100	1713308	.	+	1	ID=lycPyrC00000000071;Parent=lycPyrT00000110681
chrZ	maker	CDS	1715596	1715680	.	+	2	ID=lycPyrC00000000071;Parent=lycPyrT00000110681
chrZ	maker	CDS	1718877	1719093	.	+	1	ID=lycPyrC00000000071;Parent=lycPyrT00000110681
chrZ	maker	CDS	1719849	1719912	.	+	0	ID=lycPyrC00000000071;Parent=lycPyrT00000110681
chrZ	maker	CDS	1721102	1721205	.	+	2	ID=lycPyrC00000000071;Parent=lycPyrT00000110681
chrZ	maker	gene	1736651	1747597	.	-	.	ID=lycPyrG00000065185;Dbxref=Gene3D:G3DSA:3.40.50.300,InterPro:IPR006594,PANTHER:PTHR23074,PANTHER:PTHR23074:SF78,Pfam:PF08513,ProSiteProfiles:PS50896,SMART:SM00667;Name=katna1;Ontology_term=GO:0005515;makerName=maker-chrZ-augustus-gene-5.44
chrZ	maker	mRNA	1736651	1747597	.	-	.	ID=lycPyrT00000110682;Parent=lycPyrG00000065185;Dbxref=Gene3D:G3DSA:3.40.50.300,InterPro:IPR006594,PANTHER:PTHR23074,PANTHER:PTHR23074:SF78,Pfam:PF08513,ProSiteProfiles:PS50896,SMART:SM00667;Name=katna1;Ontology_term=GO:0005515;_AED=0.74;_QI=0|0|0|0.11|0.87|0.88|9|0|271;_eAED=0.74;product=Katanin p60 ATPase-containing subunit A1
chrZ	maker	exon	1736651	1736737	.	-	.	ID=lycPyrE00000000642;Parent=lycPyrT00000110682
chrZ	maker	exon	1736844	1736942	.	-	.	ID=lycPyrE00000000641;Parent=lycPyrT00000110682
chrZ	maker	exon	1740126	1740203	.	-	.	ID=lycPyrE00000000640;Parent=lycPyrT00000110682
chrZ	maker	exon	1740991	1741089	.	-	.	ID=lycPyrE00000000639;Parent=lycPyrT00000110682
chrZ	maker	exon	1741601	1741696	.	-	.	ID=lycPyrE00000000638;Parent=lycPyrT00000110682
chrZ	maker	exon	1742186	1742214	.	-	.	ID=lycPyrE00000000637;Parent=lycPyrT00000110682
chrZ	maker	exon	1745267	1745433	.	-	.	ID=lycPyrE00000000636;Parent=lycPyrT00000110682
chrZ	maker	exon	1745841	1745986	.	-	.	ID=lycPyrE00000000635;Parent=lycPyrT00000110682
chrZ	maker	exon	1747583	1747597	.	-	.	ID=lycPyrE00000000634;Parent=lycPyrT00000110682
chrZ	maker	CDS	1736651	1736737	.	-	0	ID=lycPyrC00000000072;Parent=lycPyrT00000110682
chrZ	maker	CDS	1736844	1736942	.	-	0	ID=lycPyrC00000000072;Parent=lycPyrT00000110682
chrZ	maker	CDS	1740126	1740203	.	-	0	ID=lycPyrC00000000072;Parent=lycPyrT00000110682
chrZ	maker	CDS	1740991	1741089	.	-	0	ID=lycPyrC00000000072;Parent=lycPyrT00000110682
chrZ	maker	CDS	1741601	1741696	.	-	0	ID=lycPyrC00000000072;Parent=lycPyrT00000110682
chrZ	maker	CDS	1742186	1742214	.	-	2	ID=lycPyrC00000000072;Parent=lycPyrT00000110682
chrZ	maker	CDS	1745267	1745433	.	-	1	ID=lycPyrC00000000072;Parent=lycPyrT00000110682
chrZ	maker	CDS	1745841	1745986	.	-	0	ID=lycPyrC00000000072;Parent=lycPyrT00000110682
chrZ	maker	CDS	1747583	1747597	.	-	0	ID=lycPyrC00000000072;Parent=lycPyrT00000110682
chrZ	maker	gene	1758968	1782241	.	+	.	ID=lycPyrG00000065186;Dbxref=CDD:cd16790,Gene3D:G3DSA:1.10.720.30,Gene3D:G3DSA:2.60.120.780,Gene3D:G3DSA:3.30.40.10,InterPro:IPR003034,InterPro:IPR004181,InterPro:IPR013083,InterPro:IPR023321,InterPro:IPR027228,InterPro:IPR036361,InterPro:IPR038654,PANTHER:PTHR10782,PANTHER:PTHR10782:SF12,Pfam:PF02891,Pfam:PF14324,ProSiteProfiles:PS50800,ProSiteProfiles:PS51044,ProSiteProfiles:PS51466,SMART:SM005…
chrZ	maker	mRNA	1758968	1782241	.	+	.	ID=lycPyrT00000110683;Parent=lycPyrG00000065186;Dbxref=CDD:cd16790,Gene3D:G3DSA:1.10.720.30,Gene3D:G3DSA:2.60.120.780,Gene3D:G3DSA:3.30.40.10,InterPro:IPR003034,InterPro:IPR004181,InterPro:IPR013083,InterPro:IPR023321,InterPro:IPR027228,InterPro:IPR036361,InterPro:IPR038654,PANTHER:PTHR10782,PANTHER:PTHR10782:SF12,Pfam:PF02891,Pfam:PF14324,ProSiteProfiles:PS50800,ProSiteProfiles:PS51044,ProSitePr…
chrZ	maker	exon	1758968	1758973	.	+	.	ID=lycPyrE00000000643;Parent=lycPyrT00000110683
chrZ	maker	exon	1767940	1768414	.	+	.	ID=lycPyrE00000000644;Parent=lycPyrT00000110683
chrZ	maker	exon	1770667	1770751	.	+	.	ID=lycPyrE00000000645;Parent=lycPyrT00000110683
chrZ	maker	exon	1771354	1771404	.	+	.	ID=lycPyrE00000000646;Parent=lycPyrT00000110683
chrZ	maker	exon	1771499	1771589	.	+	.	ID=lycPyrE00000000647;Parent=lycPyrT00000110683
chrZ	maker	exon	1774904	1775038	.	+	.	ID=lycPyrE00000000648;Parent=lycPyrT00000110683
chrZ	maker	exon	1776991	1777096	.	+	.	ID=lycPyrE00000000649;Parent=lycPyrT00000110683
chrZ	maker	exon	1777662	1777735	.	+	.	ID=lycPyrE00000000650;Parent=lycPyrT00000110683
chrZ	maker	exon	1778582	1778742	.	+	.	ID=lycPyrE00000000651;Parent=lycPyrT00000110683
chrZ	maker	exon	1779343	1779476	.	+	.	ID=lycPyrE00000000652;Parent=lycPyrT00000110683
chrZ	maker	exon	1779899	1782241	.	+	.	ID=lycPyrE00000000653;Parent=lycPyrT00000110683
chrZ	maker	CDS	1758968	1758973	.	+	0	ID=lycPyrC00000000073;Parent=lycPyrT00000110683
chrZ	maker	CDS	1767940	1768414	.	+	0	ID=lycPyrC00000000073;Parent=lycPyrT00000110683
chrZ	maker	CDS	1770667	1770751	.	+	2	ID=lycPyrC00000000073;Parent=lycPyrT00000110683
chrZ	maker	CDS	1771354	1771404	.	+	1	ID=lycPyrC00000000073;Parent=lycPyrT00000110683
chrZ	maker	CDS	1771499	1771589	.	+	1	ID=lycPyrC00000000073;Parent=lycPyrT00000110683
chrZ	maker	CDS	1774904	1775038	.	+	0	ID=lycPyrC00000000073;Parent=lycPyrT00000110683
chrZ	maker	CDS	1776991	1777096	.	+	0	ID=lycPyrC00000000073;Parent=lycPyrT00000110683
chrZ	maker	CDS	1777662	1777735	.	+	2	ID=lycPyrC00000000073;Parent=lycPyrT00000110683
chrZ	maker	CDS	1778582	1778742	.	+	0	ID=lycPyrC00000000073;Parent=lycPyrT00000110683
chrZ	maker	CDS	1779343	1779476	.	+	1	ID=lycPyrC00000000073;Parent=lycPyrT00000110683
chrZ	maker	CDS	1779899	1780122	.	+	2	ID=lycPyrC00000000073;Parent=lycPyrT00000110683
chrZ	maker	three_prime_UTR	1780123	1782241	.	+	.	ID=lycPyrU00000000145;Parent=lycPyrT00000110683
chrZ	maker	gene	2091772	2108622	.	-	.	ID=lycPyrG00000065187;Dbxref=MobiDBLite:mobidb-lite,PANTHER:PTHR44659;Name=phtf2;makerName=maker-chrZ-snap-gene-7.58
chrZ	maker	mRNA	2091772	2108622	.	-	.	ID=lycPyrT00000110684;Parent=lycPyrG00000065187;Dbxref=MobiDBLite:mobidb-lite,PANTHER:PTHR44659;Name=phtf2;_AED=0.22;_QI=0|0.33|0.25|0.5|0.66|0.75|4|413|178;_eAED=0.22;product=Putative homeodomain transcription factor 2
chrZ	maker	exon	2091772	2092368	.	-	.	ID=lycPyrE00000000654;Parent=lycPyrT00000110684
chrZ	maker	exon	2095991	2096117	.	-	.	ID=lycPyrE00000000655;Parent=lycPyrT00000110684
chrZ	maker	exon	2100371	2100553	.	-	.	ID=lycPyrE00000000656;Parent=lycPyrT00000110684
chrZ	maker	exon	2108580	2108622	.	-	.	ID=lycPyrE00000000657;Parent=lycPyrT00000110684
chrZ	maker	CDS	2092185	2092368	.	-	1	ID=lycPyrC00000000074;Parent=lycPyrT00000110684
chrZ	maker	CDS	2095991	2096117	.	-	2	ID=lycPyrC00000000074;Parent=lycPyrT00000110684
chrZ	maker	CDS	2100371	2100553	.	-	2	ID=lycPyrC00000000074;Parent=lycPyrT00000110684
chrZ	maker	CDS	2108580	2108622	.	-	0	ID=lycPyrC00000000074;Parent=lycPyrT00000110684
chrZ	maker	three_prime_UTR	2091772	2092184	.	-	.	ID=lycPyrU00000000147;Parent=lycPyrT00000110684
chrZ	maker	gene	2112380	2119840	.	-	.	ID=lycPyrG00000065188;Dbxref=Coils:Coil,InterPro:IPR029306,MobiDBLite:mobidb-lite,PANTHER:PTHR44659,Pfam:PF15303;Name=hspa9_2;makerName=maker-chrZ-augustus-gene-7.27
chrZ	maker	mRNA	2112380	2119840	.	-	.	ID=lycPyrT00000110685;Parent=lycPyrG00000065188;Dbxref=Coils:Coil,InterPro:IPR029306,MobiDBLite:mobidb-lite,PANTHER:PTHR44659,Pfam:PF15303;Name=hspa9_2;_AED=0.04;_QI=0|1|0|1|0|0.5|2|0|433;_eAED=0.04;product=Stress-70 protein%2C mitochondrial
chrZ	maker	exon	2112380	2112834	.	-	.	ID=lycPyrE00000000659;Parent=lycPyrT00000110685
chrZ	maker	exon	2118994	2119840	.	-	.	ID=lycPyrE00000000658;Parent=lycPyrT00000110685
chrZ	maker	CDS	2112380	2112834	.	-	2	ID=lycPyrC00000000075;Parent=lycPyrT00000110685
chrZ	maker	CDS	2118994	2119840	.	-	0	ID=lycPyrC00000000075;Parent=lycPyrT00000110685
chrZ	maker	gene	2142380	2144794	.	-	.	ID=lycPyrG00000065189;Dbxref=Coils:Coil,PANTHER:PTHR31570;Name=visi;makerName=maker-chrZ-augustus-gene-7.29
chrZ	maker	mRNA	2142380	2144794	.	-	.	ID=lycPyrT00000110686;Parent=lycPyrG00000065189;Dbxref=Coils:Coil,PANTHER:PTHR31570;Name=visi;_AED=0.04;_QI=0|1|0.66|1|1|1|3|191|59;_eAED=0.04;product=Visinin
chrZ	maker	exon	2142380	2142630	.	-	.	ID=lycPyrE00000000660;Parent=lycPyrT00000110686
chrZ	maker	exon	2143583	2143630	.	-	.	ID=lycPyrE00000000661;Parent=lycPyrT00000110686
chrZ	maker	exon	2144723	2144794	.	-	.	ID=lycPyrE00000000662;Parent=lycPyrT00000110686
chrZ	maker	CDS	2142571	2142630	.	-	0	ID=lycPyrC00000000076;Parent=lycPyrT00000110686
chrZ	maker	CDS	2143583	2143630	.	-	0	ID=lycPyrC00000000076;Parent=lycPyrT00000110686
chrZ	maker	CDS	2144723	2144794	.	-	0	ID=lycPyrC00000000076;Parent=lycPyrT00000110686
chrZ	maker	three_prime_UTR	2142380	2142570	.	-	.	ID=lycPyrU00000000151;Parent=lycPyrT00000110686
chrZ	maker	gene	2147910	2151532	.	-	.	ID=lycPyrG00000065190;Dbxref=Coils:Coil,InterPro:IPR026243,PANTHER:PTHR31570,PRINTS:PR02087;Name=dnajc27;Ontology_term=GO:0051225,GO:0070652;makerName=maker-chrZ-augustus-gene-7.31
chrZ	maker	mRNA	2147910	2151532	.	-	.	ID=lycPyrT00000110687;Parent=lycPyrG00000065190;Dbxref=Coils:Coil,InterPro:IPR026243,PANTHER:PTHR31570,PRINTS:PR02087;Name=dnajc27;Ontology_term=GO:0051225,GO:0070652;_AED=0.01;_QI=0|1|0.5|1|0.66|0.75|4|0|168;_eAED=0.01;product=DnaJ homolog subfamily C member 27
chrZ	maker	exon	2147910	2148048	.	-	.	ID=lycPyrE00000000666;Parent=lycPyrT00000110687
chrZ	maker	exon	2149059	2149194	.	-	.	ID=lycPyrE00000000665;Parent=lycPyrT00000110687
chrZ	maker	exon	2150230	2150404	.	-	.	ID=lycPyrE00000000664;Parent=lycPyrT00000110687
chrZ	maker	exon	2151476	2151532	.	-	.	ID=lycPyrE00000000663;Parent=lycPyrT00000110687
chrZ	maker	CDS	2147910	2148048	.	-	1	ID=lycPyrC00000000077;Parent=lycPyrT00000110687
chrZ	maker	CDS	2149059	2149194	.	-	2	ID=lycPyrC00000000077;Parent=lycPyrT00000110687
chrZ	maker	CDS	2150230	2150404	.	-	0	ID=lycPyrC00000000077;Parent=lycPyrT00000110687
chrZ	maker	CDS	2151476	2151532	.	-	0	ID=lycPyrC00000000077;Parent=lycPyrT00000110687
chrZ	maker	gene	2156412	2164221	.	+	.	ID=lycPyrG00000065191;Dbxref=CDD:cd01132,Gene3D:G3DSA:1.20.150.20,Gene3D:G3DSA:2.40.30.20,Gene3D:G3DSA:3.40.50.300,Hamap:MF_01346,InterPro:IPR000194,InterPro:IPR000793,InterPro:IPR004100,InterPro:IPR005294,InterPro:IPR020003,InterPro:IPR023366,InterPro:IPR027417,InterPro:IPR033732,InterPro:IPR036121,InterPro:IPR038376,MobiDBLite:mobidb-lite,PANTHER:PTHR43089,PANTHER:PTHR43089:SF3,Pfam:PF00006,Pfa…
chrZ	maker	mRNA	2156412	2164221	.	+	.	ID=lycPyrT00000110688;Parent=lycPyrG00000065191;Dbxref=CDD:cd01132,Gene3D:G3DSA:1.20.150.20,Gene3D:G3DSA:2.40.30.20,Gene3D:G3DSA:3.40.50.300,Hamap:MF_01346,InterPro:IPR000194,InterPro:IPR000793,InterPro:IPR004100,InterPro:IPR005294,InterPro:IPR020003,InterPro:IPR023366,InterPro:IPR027417,InterPro:IPR033732,InterPro:IPR036121,InterPro:IPR038376,MobiDBLite:mobidb-lite,PANTHER:PTHR43089,PANTHER:PTHR…
chrZ	maker	exon	2156412	2156630	.	+	.	ID=lycPyrE00000000667;Parent=lycPyrT00000110688
chrZ	maker	exon	2157770	2157848	.	+	.	ID=lycPyrE00000000668;Parent=lycPyrT00000110688
chrZ	maker	exon	2158875	2159044	.	+	.	ID=lycPyrE00000000669;Parent=lycPyrT00000110688
chrZ	maker	exon	2159773	2159946	.	+	.	ID=lycPyrE00000000670;Parent=lycPyrT00000110688
chrZ	maker	exon	2160026	2160192	.	+	.	ID=lycPyrE00000000671;Parent=lycPyrT00000110688
chrZ	maker	exon	2160336	2160484	.	+	.	ID=lycPyrE00000000672;Parent=lycPyrT00000110688
chrZ	maker	exon	2161428	2161579	.	+	.	ID=lycPyrE00000000673;Parent=lycPyrT00000110688
chrZ	maker	exon	2161710	2161934	.	+	.	ID=lycPyrE00000000674;Parent=lycPyrT00000110688
chrZ	maker	exon	2162039	2162146	.	+	.	ID=lycPyrE00000000675;Parent=lycPyrT00000110688
chrZ	maker	exon	2162687	2162831	.	+	.	ID=lycPyrE00000000676;Parent=lycPyrT00000110688
chrZ	maker	exon	2163051	2163201	.	+	.	ID=lycPyrE00000000677;Parent=lycPyrT00000110688
chrZ	maker	exon	2163879	2164221	.	+	.	ID=lycPyrE00000000678;Parent=lycPyrT00000110688
chrZ	maker	CDS	2156412	2156630	.	+	0	ID=lycPyrC00000000078;Parent=lycPyrT00000110688
chrZ	maker	CDS	2157770	2157848	.	+	0	ID=lycPyrC00000000078;Parent=lycPyrT00000110688
chrZ	maker	CDS	2158875	2159044	.	+	2	ID=lycPyrC00000000078;Parent=lycPyrT00000110688
chrZ	maker	CDS	2159773	2159946	.	+	0	ID=lycPyrC00000000078;Parent=lycPyrT00000110688
chrZ	maker	CDS	2160026	2160192	.	+	0	ID=lycPyrC00000000078;Parent=lycPyrT00000110688
chrZ	maker	CDS	2160336	2160484	.	+	1	ID=lycPyrC00000000078;Parent=lycPyrT00000110688
chrZ	maker	CDS	2161428	2161579	.	+	2	ID=lycPyrC00000000078;Parent=lycPyrT00000110688
chrZ	maker	CDS	2161710	2161934	.	+	0	ID=lycPyrC00000000078;Parent=lycPyrT00000110688
chrZ	maker	CDS	2162039	2162146	.	+	0	ID=lycPyrC00000000078;Parent=lycPyrT00000110688
chrZ	maker	CDS	2162687	2162831	.	+	0	ID=lycPyrC00000000078;Parent=lycPyrT00000110688
chrZ	maker	CDS	2163051	2163201	.	+	2	ID=lycPyrC00000000078;Parent=lycPyrT00000110688
chrZ	maker	CDS	2163879	2163960	.	+	1	ID=lycPyrC00000000078;Parent=lycPyrT00000110688
chrZ	maker	three_prime_UTR	2163961	2164221	.	+	.	ID=lycPyrU00000000155;Parent=lycPyrT00000110688
chrZ	maker	gene	2175163	2180024	.	+	.	ID=lycPyrG00000065192;Dbxref=Gene3D:G3DSA:1.20.1270.60,InterPro:IPR027267,InterPro:IPR030106,PANTHER:PTHR23065,PANTHER:PTHR23065:SF9,SUPERFAMILY:SSF103657;Name=actn4;Ontology_term=GO:0003779,GO:0007010,GO:0016477;makerName=maker-chrZ-augustus-gene-7.3
chrZ	maker	mRNA	2175163	2180024	.	+	.	ID=lycPyrT00000110689;Parent=lycPyrG00000065192;Dbxref=Gene3D:G3DSA:1.20.1270.60,InterPro:IPR027267,InterPro:IPR030106,PANTHER:PTHR23065,PANTHER:PTHR23065:SF9,SUPERFAMILY:SSF103657;Name=actn4;Ontology_term=GO:0003779,GO:0007010,GO:0016477;_AED=0.17;_QI=0|0.33|0.5|0.75|1|1|4|0|90;_eAED=0.17;product=Alpha-actinin-4
chrZ	maker	exon	2175163	2175189	.	+	.	ID=lycPyrE00000000679;Parent=lycPyrT00000110689
chrZ	maker	exon	2175694	2175794	.	+	.	ID=lycPyrE00000000680;Parent=lycPyrT00000110689
chrZ	maker	exon	2178408	2178442	.	+	.	ID=lycPyrE00000000681;Parent=lycPyrT00000110689
chrZ	maker	exon	2179918	2180024	.	+	.	ID=lycPyrE00000000682;Parent=lycPyrT00000110689
chrZ	maker	CDS	2175163	2175189	.	+	0	ID=lycPyrC00000000079;Parent=lycPyrT00000110689
chrZ	maker	CDS	2175694	2175794	.	+	0	ID=lycPyrC00000000079;Parent=lycPyrT00000110689
chrZ	maker	CDS	2178408	2178442	.	+	1	ID=lycPyrC00000000079;Parent=lycPyrT00000110689
chrZ	maker	CDS	2179918	2180024	.	+	2	ID=lycPyrC00000000079;Parent=lycPyrT00000110689
chrZ	maker	gene	2180455	2186952	.	+	.	ID=lycPyrG00000065193;Dbxref=Gene3D:G3DSA:1.20.1270.60,InterPro:IPR027267,InterPro:IPR030106,PANTHER:PTHR23065,PANTHER:PTHR23065:SF9,SUPERFAMILY:SSF103657;Name=ddx55;Ontology_term=GO:0003779,GO:0007010,GO:0016477;makerName=maker-chrZ-augustus-gene-7.5
chrZ	maker	mRNA	2180455	2186952	.	+	.	ID=lycPyrT00000110690;Parent=lycPyrG00000065193;Dbxref=Gene3D:G3DSA:1.20.1270.60,InterPro:IPR027267,InterPro:IPR030106,PANTHER:PTHR23065,PANTHER:PTHR23065:SF9,SUPERFAMILY:SSF103657;Name=ddx55;Ontology_term=GO:0003779,GO:0007010,GO:0016477;_AED=0.37;_QI=0|0.33|0.28|0.42|0.66|0.85|7|0|151;_eAED=0.37;product=ATP-dependent RNA helicase DDX55
chrZ	maker	exon	2180455	2180460	.	+	.	ID=lycPyrE00000000683;Parent=lycPyrT00000110690
chrZ	maker	exon	2180694	2180756	.	+	.	ID=lycPyrE00000000684;Parent=lycPyrT00000110690
chrZ	maker	exon	2181626	2181724	.	+	.	ID=lycPyrE00000000685;Parent=lycPyrT00000110690
chrZ	maker	exon	2184842	2184940	.	+	.	ID=lycPyrE00000000686;Parent=lycPyrT00000110690
chrZ	maker	exon	2185456	2185552	.	+	.	ID=lycPyrE00000000687;Parent=lycPyrT00000110690
chrZ	maker	exon	2185850	2185931	.	+	.	ID=lycPyrE00000000688;Parent=lycPyrT00000110690
chrZ	maker	exon	2186943	2186952	.	+	.	ID=lycPyrE00000000689;Parent=lycPyrT00000110690
chrZ	maker	CDS	2180455	2180460	.	+	0	ID=lycPyrC00000000080;Parent=lycPyrT00000110690
chrZ	maker	CDS	2180694	2180756	.	+	0	ID=lycPyrC00000000080;Parent=lycPyrT00000110690
chrZ	maker	CDS	2181626	2181724	.	+	0	ID=lycPyrC00000000080;Parent=lycPyrT00000110690
chrZ	maker	CDS	2184842	2184940	.	+	0	ID=lycPyrC00000000080;Parent=lycPyrT00000110690
chrZ	maker	CDS	2185456	2185552	.	+	0	ID=lycPyrC00000000080;Parent=lycPyrT00000110690
chrZ	maker	CDS	2185850	2185931	.	+	2	ID=lycPyrC00000000080;Parent=lycPyrT00000110690
chrZ	maker	CDS	2186943	2186952	.	+	1	ID=lycPyrC00000000080;Parent=lycPyrT00000110690
chrZ	maker	gene	2190620	2244653	.	+	.	ID=lycPyrG00000065194;Dbxref=Coils:Coil,InterPro:IPR029651,MobiDBLite:mobidb-lite,PANTHER:PTHR31139,PANTHER:PTHR31139:SF4;Name=nrcam;Ontology_term=GO:0006914;makerName=maker-chrZ-augustus-gene-7.8
chrZ	maker	mRNA	2190620	2244653	.	+	.	ID=lycPyrT00000110691;Parent=lycPyrG00000065194;Dbxref=Coils:Coil,InterPro:IPR029651,MobiDBLite:mobidb-lite,PANTHER:PTHR31139,PANTHER:PTHR31139:SF4;Name=nrcam;Ontology_term=GO:0006914;_AED=0.12;_QI=26|1|1|1|0.97|0.97|44|1768|2580;_eAED=0.12;product=Neuronal cell adhesion molecule
chrZ	maker	exon	2190620	2190693	.	+	.	ID=lycPyrE00000000690;Parent=lycPyrT00000110691
chrZ	maker	exon	2194441	2195379	.	+	.	ID=lycPyrE00000000691;Parent=lycPyrT00000110691
chrZ	maker	exon	2197583	2197826	.	+	.	ID=lycPyrE00000000692;Parent=lycPyrT00000110691
chrZ	maker	exon	2198680	2198816	.	+	.	ID=lycPyrE00000000693;Parent=lycPyrT00000110691
chrZ	maker	exon	2199380	2199487	.	+	.	ID=lycPyrE00000000694;Parent=lycPyrT00000110691
chrZ	maker	exon	2200467	2200540	.	+	.	ID=lycPyrE00000000695;Parent=lycPyrT00000110691
chrZ	maker	exon	2202220	2202328	.	+	.	ID=lycPyrE00000000696;Parent=lycPyrT00000110691
chrZ	maker	exon	2202645	2202759	.	+	.	ID=lycPyrE00000000697;Parent=lycPyrT00000110691
chrZ	maker	exon	2203322	2203472	.	+	.	ID=lycPyrE00000000698;Parent=lycPyrT00000110691
chrZ	maker	exon	2204378	2204533	.	+	.	ID=lycPyrE00000000699;Parent=lycPyrT00000110691
chrZ	maker	exon	2204887	2205044	.	+	.	ID=lycPyrE00000000700;Parent=lycPyrT00000110691
chrZ	maker	exon	2208008	2208162	.	+	.	ID=lycPyrE00000000701;Parent=lycPyrT00000110691
chrZ	maker	exon	2208727	2208867	.	+	.	ID=lycPyrE00000000702;Parent=lycPyrT00000110691
chrZ	maker	exon	2209085	2209249	.	+	.	ID=lycPyrE00000000703;Parent=lycPyrT00000110691
chrZ	maker	exon	2210473	2210595	.	+	.	ID=lycPyrE00000000704;Parent=lycPyrT00000110691
chrZ	maker	exon	2212436	2212695	.	+	.	ID=lycPyrE00000000705;Parent=lycPyrT00000110691
chrZ	maker	exon	2214567	2214707	.	+	.	ID=lycPyrE00000000706;Parent=lycPyrT00000110691
chrZ	maker	exon	2215107	2215251	.	+	.	ID=lycPyrE00000000707;Parent=lycPyrT00000110691
chrZ	maker	exon	2216067	2216264	.	+	.	ID=lycPyrE00000000708;Parent=lycPyrT00000110691
chrZ	maker	exon	2216955	2217065	.	+	.	ID=lycPyrE00000000709;Parent=lycPyrT00000110691
chrZ	maker	exon	2217796	2217915	.	+	.	ID=lycPyrE00000000710;Parent=lycPyrT00000110691
chrZ	maker	exon	2219322	2219488	.	+	.	ID=lycPyrE00000000711;Parent=lycPyrT00000110691
chrZ	maker	exon	2219679	2219903	.	+	.	ID=lycPyrE00000000712;Parent=lycPyrT00000110691
chrZ	maker	exon	2221759	2221882	.	+	.	ID=lycPyrE00000000713;Parent=lycPyrT00000110691
chrZ	maker	exon	2222782	2222923	.	+	.	ID=lycPyrE00000000714;Parent=lycPyrT00000110691
chrZ	maker	exon	2224015	2224186	.	+	.	ID=lycPyrE00000000715;Parent=lycPyrT00000110691
chrZ	maker	exon	2225383	2225545	.	+	.	ID=lycPyrE00000000716;Parent=lycPyrT00000110691
chrZ	maker	exon	2226145	2226287	.	+	.	ID=lycPyrE00000000717;Parent=lycPyrT00000110691
chrZ	maker	exon	2227556	2227712	.	+	.	ID=lycPyrE00000000718;Parent=lycPyrT00000110691
chrZ	maker	exon	2228707	2228901	.	+	.	ID=lycPyrE00000000719;Parent=lycPyrT00000110691
chrZ	maker	exon	2229853	2230066	.	+	.	ID=lycPyrE00000000720;Parent=lycPyrT00000110691
chrZ	maker	exon	2230842	2231002	.	+	.	ID=lycPyrE00000000721;Parent=lycPyrT00000110691
chrZ	maker	exon	2231119	2231326	.	+	.	ID=lycPyrE00000000722;Parent=lycPyrT00000110691
chrZ	maker	exon	2232080	2232155	.	+	.	ID=lycPyrE00000000723;Parent=lycPyrT00000110691
chrZ	maker	exon	2232991	2233094	.	+	.	ID=lycPyrE00000000724;Parent=lycPyrT00000110691
chrZ	maker	exon	2233290	2233465	.	+	.	ID=lycPyrE00000000725;Parent=lycPyrT00000110691
chrZ	maker	exon	2233964	2234149	.	+	.	ID=lycPyrE00000000726;Parent=lycPyrT00000110691
chrZ	maker	exon	2235628	2235837	.	+	.	ID=lycPyrE00000000727;Parent=lycPyrT00000110691
chrZ	maker	exon	2235987	2236131	.	+	.	ID=lycPyrE00000000728;Parent=lycPyrT00000110691
chrZ	maker	exon	2237149	2237391	.	+	.	ID=lycPyrE00000000729;Parent=lycPyrT00000110691
chrZ	maker	exon	2238398	2238617	.	+	.	ID=lycPyrE00000000730;Parent=lycPyrT00000110691
chrZ	maker	exon	2240147	2240362	.	+	.	ID=lycPyrE00000000731;Parent=lycPyrT00000110691
chrZ	maker	exon	2241518	2241632	.	+	.	ID=lycPyrE00000000732;Parent=lycPyrT00000110691
chrZ	maker	exon	2242703	2244653	.	+	.	ID=lycPyrE00000000733;Parent=lycPyrT00000110691
chrZ	maker	CDS	2190646	2190693	.	+	0	ID=lycPyrC00000000081;Parent=lycPyrT00000110691
chrZ	maker	CDS	2194441	2195379	.	+	0	ID=lycPyrC00000000081;Parent=lycPyrT00000110691
chrZ	maker	CDS	2197583	2197826	.	+	0	ID=lycPyrC00000000081;Parent=lycPyrT00000110691
chrZ	maker	CDS	2198680	2198816	.	+	2	ID=lycPyrC00000000081;Parent=lycPyrT00000110691
chrZ	maker	CDS	2199380	2199487	.	+	0	ID=lycPyrC00000000081;Parent=lycPyrT00000110691
chrZ	maker	CDS	2200467	2200540	.	+	0	ID=lycPyrC00000000081;Parent=lycPyrT00000110691
chrZ	maker	CDS	2202220	2202328	.	+	1	ID=lycPyrC00000000081;Parent=lycPyrT00000110691
chrZ	maker	CDS	2202645	2202759	.	+	0	ID=lycPyrC00000000081;Parent=lycPyrT00000110691
chrZ	maker	CDS	2203322	2203472	.	+	2	ID=lycPyrC00000000081;Parent=lycPyrT00000110691
chrZ	maker	CDS	2204378	2204533	.	+	1	ID=lycPyrC00000000081;Parent=lycPyrT00000110691
chrZ	maker	CDS	2204887	2205044	.	+	1	ID=lycPyrC00000000081;Parent=lycPyrT00000110691
chrZ	maker	CDS	2208008	2208162	.	+	2	ID=lycPyrC00000000081;Parent=lycPyrT00000110691
chrZ	maker	CDS	2208727	2208867	.	+	0	ID=lycPyrC00000000081;Parent=lycPyrT00000110691
chrZ	maker	CDS	2209085	2209249	.	+	0	ID=lycPyrC00000000081;Parent=lycPyrT00000110691
chrZ	maker	CDS	2210473	2210595	.	+	0	ID=lycPyrC00000000081;Parent=lycPyrT00000110691
chrZ	maker	CDS	2212436	2212695	.	+	0	ID=lycPyrC00000000081;Parent=lycPyrT00000110691
chrZ	maker	CDS	2214567	2214707	.	+	1	ID=lycPyrC00000000081;Parent=lycPyrT00000110691
chrZ	maker	CDS	2215107	2215251	.	+	1	ID=lycPyrC00000000081;Parent=lycPyrT00000110691
chrZ	maker	CDS	2216067	2216264	.	+	0	ID=lycPyrC00000000081;Parent=lycPyrT00000110691
chrZ	maker	CDS	2216955	2217065	.	+	0	ID=lycPyrC00000000081;Parent=lycPyrT00000110691
chrZ	maker	CDS	2217796	2217915	.	+	0	ID=lycPyrC00000000081;Parent=lycPyrT00000110691
chrZ	maker	CDS	2219322	2219488	.	+	0	ID=lycPyrC00000000081;Parent=lycPyrT00000110691
chrZ	maker	CDS	2219679	2219903	.	+	1	ID=lycPyrC00000000081;Parent=lycPyrT00000110691
chrZ	maker	CDS	2221759	2221882	.	+	1	ID=lycPyrC00000000081;Parent=lycPyrT00000110691
chrZ	maker	CDS	2222782	2222923	.	+	0	ID=lycPyrC00000000081;Parent=lycPyrT00000110691
chrZ	maker	CDS	2224015	2224186	.	+	2	ID=lycPyrC00000000081;Parent=lycPyrT00000110691
chrZ	maker	CDS	2225383	2225545	.	+	1	ID=lycPyrC00000000081;Parent=lycPyrT00000110691
chrZ	maker	CDS	2226145	2226287	.	+	0	ID=lycPyrC00000000081;Parent=lycPyrT00000110691
chrZ	maker	CDS	2227556	2227712	.	+	1	ID=lycPyrC00000000081;Parent=lycPyrT00000110691
chrZ	maker	CDS	2228707	2228901	.	+	0	ID=lycPyrC00000000081;Parent=lycPyrT00000110691
chrZ	maker	CDS	2229853	2230066	.	+	0	ID=lycPyrC00000000081;Parent=lycPyrT00000110691
chrZ	maker	CDS	2230842	2231002	.	+	2	ID=lycPyrC00000000081;Parent=lycPyrT00000110691
chrZ	maker	CDS	2231119	2231326	.	+	0	ID=lycPyrC00000000081;Parent=lycPyrT00000110691
chrZ	maker	CDS	2232080	2232155	.	+	2	ID=lycPyrC00000000081;Parent=lycPyrT00000110691
chrZ	maker	CDS	2232991	2233094	.	+	1	ID=lycPyrC00000000081;Parent=lycPyrT00000110691
chrZ	maker	CDS	2233290	2233465	.	+	2	ID=lycPyrC00000000081;Parent=lycPyrT00000110691
chrZ	maker	CDS	2233964	2234149	.	+	0	ID=lycPyrC00000000081;Parent=lycPyrT00000110691
chrZ	maker	CDS	2235628	2235837	.	+	0	ID=lycPyrC00000000081;Parent=lycPyrT00000110691
chrZ	maker	CDS	2235987	2236131	.	+	0	ID=lycPyrC00000000081;Parent=lycPyrT00000110691
chrZ	maker	CDS	2237149	2237391	.	+	2	ID=lycPyrC00000000081;Parent=lycPyrT00000110691
chrZ	maker	CDS	2238398	2238617	.	+	2	ID=lycPyrC00000000081;Parent=lycPyrT00000110691
chrZ	maker	CDS	2240147	2240362	.	+	1	ID=lycPyrC00000000081;Parent=lycPyrT00000110691
chrZ	maker	CDS	2241518	2241632	.	+	1	ID=lycPyrC00000000081;Parent=lycPyrT00000110691
chrZ	maker	CDS	2242703	2242885	.	+	0	ID=lycPyrC00000000081;Parent=lycPyrT00000110691
chrZ	maker	five_prime_UTR	2190620	2190645	.	+	.	ID=lycPyrU00000000162;Parent=lycPyrT00000110691
chrZ	maker	three_prime_UTR	2242886	2244653	.	+	.	ID=lycPyrU00000000161;Parent=lycPyrT00000110691
chrZ	maker	gene	3961585	4010979	.	-	.	ID=lycPyrG00000065195;Dbxref=CDD:cd00870,CDD:cd00896,CDD:cd08397,Coils:Coil,Gene3D:G3DSA:1.10.1070.11,Gene3D:G3DSA:1.25.40.70,Gene3D:G3DSA:2.60.40.150,Gene3D:G3DSA:3.30.1010.10,InterPro:IPR000403,InterPro:IPR001263,InterPro:IPR002420,InterPro:IPR008290,InterPro:IPR011009,InterPro:IPR015433,InterPro:IPR016024,InterPro:IPR018936,InterPro:IPR035892,InterPro:IPR036940,MobiDBLite:mobidb-lite,PANTHER:P…
chrZ	maker	mRNA	3961585	4010979	.	-	.	ID=lycPyrT00000110692;Parent=lycPyrG00000065195;Dbxref=CDD:cd00870,CDD:cd00896,CDD:cd08397,Coils:Coil,Gene3D:G3DSA:1.10.1070.11,Gene3D:G3DSA:1.25.40.70,Gene3D:G3DSA:2.60.40.150,Gene3D:G3DSA:3.30.1010.10,InterPro:IPR000403,InterPro:IPR001263,InterPro:IPR002420,InterPro:IPR008290,InterPro:IPR011009,InterPro:IPR015433,InterPro:IPR016024,InterPro:IPR018936,InterPro:IPR035892,InterPro:IPR036940,MobiDB…
chrZ	maker	exon	3961585	3961792	.	-	.	ID=lycPyrE00000000734;Parent=lycPyrT00000110692
chrZ	maker	exon	3967306	3967474	.	-	.	ID=lycPyrE00000000735;Parent=lycPyrT00000110692
chrZ	maker	exon	3975392	3975507	.	-	.	ID=lycPyrE00000000736;Parent=lycPyrT00000110692
chrZ	maker	exon	3976552	3976658	.	-	.	ID=lycPyrE00000000737;Parent=lycPyrT00000110692
chrZ	maker	exon	3978337	3978401	.	-	.	ID=lycPyrE00000000738;Parent=lycPyrT00000110692
chrZ	maker	exon	3979009	3979078	.	-	.	ID=lycPyrE00000000739;Parent=lycPyrT00000110692
chrZ	maker	exon	3979410	3979538	.	-	.	ID=lycPyrE00000000740;Parent=lycPyrT00000110692
chrZ	maker	exon	3981513	3981644	.	-	.	ID=lycPyrE00000000741;Parent=lycPyrT00000110692
chrZ	maker	exon	3983178	3983294	.	-	.	ID=lycPyrE00000000742;Parent=lycPyrT00000110692
chrZ	maker	exon	3984184	3984289	.	-	.	ID=lycPyrE00000000743;Parent=lycPyrT00000110692
chrZ	maker	exon	3987303	3987427	.	-	.	ID=lycPyrE00000000744;Parent=lycPyrT00000110692
chrZ	maker	exon	3988590	3988677	.	-	.	ID=lycPyrE00000000745;Parent=lycPyrT00000110692
chrZ	maker	exon	3989900	3990054	.	-	.	ID=lycPyrE00000000746;Parent=lycPyrT00000110692
chrZ	maker	exon	3991348	3991533	.	-	.	ID=lycPyrE00000000747;Parent=lycPyrT00000110692
chrZ	maker	exon	3992289	3992393	.	-	.	ID=lycPyrE00000000748;Parent=lycPyrT00000110692
chrZ	maker	exon	3993473	3993544	.	-	.	ID=lycPyrE00000000749;Parent=lycPyrT00000110692
chrZ	maker	exon	3999420	3999515	.	-	.	ID=lycPyrE00000000750;Parent=lycPyrT00000110692
chrZ	maker	exon	4001527	4001613	.	-	.	ID=lycPyrE00000000751;Parent=lycPyrT00000110692
chrZ	maker	exon	4005557	4005686	.	-	.	ID=lycPyrE00000000752;Parent=lycPyrT00000110692
chrZ	maker	exon	4007928	4008071	.	-	.	ID=lycPyrE00000000753;Parent=lycPyrT00000110692
chrZ	maker	exon	4008575	4008763	.	-	.	ID=lycPyrE00000000754;Parent=lycPyrT00000110692
chrZ	maker	exon	4010824	4010979	.	-	.	ID=lycPyrE00000000755;Parent=lycPyrT00000110692
chrZ	maker	CDS	3961585	3961792	.	-	1	ID=lycPyrC00000000082;Parent=lycPyrT00000110692
chrZ	maker	CDS	3967306	3967474	.	-	2	ID=lycPyrC00000000082;Parent=lycPyrT00000110692
chrZ	maker	CDS	3975392	3975507	.	-	1	ID=lycPyrC00000000082;Parent=lycPyrT00000110692
chrZ	maker	CDS	3976552	3976658	.	-	0	ID=lycPyrC00000000082;Parent=lycPyrT00000110692
chrZ	maker	CDS	3978337	3978401	.	-	2	ID=lycPyrC00000000082;Parent=lycPyrT00000110692
chrZ	maker	CDS	3979009	3979078	.	-	0	ID=lycPyrC00000000082;Parent=lycPyrT00000110692
chrZ	maker	CDS	3979410	3979538	.	-	0	ID=lycPyrC00000000082;Parent=lycPyrT00000110692
chrZ	maker	CDS	3981513	3981644	.	-	0	ID=lycPyrC00000000082;Parent=lycPyrT00000110692
chrZ	maker	CDS	3983178	3983294	.	-	0	ID=lycPyrC00000000082;Parent=lycPyrT00000110692
chrZ	maker	CDS	3984184	3984289	.	-	1	ID=lycPyrC00000000082;Parent=lycPyrT00000110692
chrZ	maker	CDS	3987303	3987427	.	-	0	ID=lycPyrC00000000082;Parent=lycPyrT00000110692
chrZ	maker	CDS	3988590	3988677	.	-	1	ID=lycPyrC00000000082;Parent=lycPyrT00000110692
chrZ	maker	CDS	3989900	3990054	.	-	0	ID=lycPyrC00000000082;Parent=lycPyrT00000110692
chrZ	maker	CDS	3991348	3991533	.	-	0	ID=lycPyrC00000000082;Parent=lycPyrT00000110692
chrZ	maker	CDS	3992289	3992393	.	-	0	ID=lycPyrC00000000082;Parent=lycPyrT00000110692
chrZ	maker	CDS	3993473	3993544	.	-	0	ID=lycPyrC00000000082;Parent=lycPyrT00000110692
chrZ	maker	CDS	3999420	3999515	.	-	0	ID=lycPyrC00000000082;Parent=lycPyrT00000110692
chrZ	maker	CDS	4001527	4001613	.	-	0	ID=lycPyrC00000000082;Parent=lycPyrT00000110692
chrZ	maker	CDS	4005557	4005686	.	-	1	ID=lycPyrC00000000082;Parent=lycPyrT00000110692
chrZ	maker	CDS	4007928	4008071	.	-	1	ID=lycPyrC00000000082;Parent=lycPyrT00000110692
chrZ	maker	CDS	4008575	4008763	.	-	1	ID=lycPyrC00000000082;Parent=lycPyrT00000110692
chrZ	maker	CDS	4010824	4010891	.	-	0	ID=lycPyrC00000000082;Parent=lycPyrT00000110692
chrZ	maker	five_prime_UTR	4010892	4010979	.	-	.	ID=lycPyrU00000000164;Parent=lycPyrT00000110692
chrZ	maker	gene	5207214	5527937	.	-	.	ID=lycPyrG00000065196;Dbxref=Coils:Coil,MobiDBLite:mobidb-lite;Name=mylk;makerName=snap_masked-chrZ-processed-gene-18.9
chrZ	maker	mRNA	5207214	5527937	.	-	.	ID=lycPyrT00000110693;Parent=lycPyrG00000065196;Dbxref=Coils:Coil,MobiDBLite:mobidb-lite;Name=mylk;_AED=0.71;_QI=0|0|0|0.03|1|1|29|0|805;_eAED=0.71;_merge_warning=1;product=Myosin light chain kinase%2C smooth muscle
chrZ	maker	exon	5207214	5207359	.	-	.	ID=lycPyrE00000000784;Parent=lycPyrT00000110693
chrZ	maker	exon	5222184	5222212	.	-	.	ID=lycPyrE00000000783;Parent=lycPyrT00000110693
chrZ	maker	exon	5225177	5225298	.	-	.	ID=lycPyrE00000000782;Parent=lycPyrT00000110693
chrZ	maker	exon	5242086	5242132	.	-	.	ID=lycPyrE00000000781;Parent=lycPyrT00000110693
chrZ	maker	exon	5259228	5259324	.	-	.	ID=lycPyrE00000000780;Parent=lycPyrT00000110693
chrZ	maker	exon	5259922	5259997	.	-	.	ID=lycPyrE00000000779;Parent=lycPyrT00000110693
chrZ	maker	exon	5289421	5289484	.	-	.	ID=lycPyrE00000000778;Parent=lycPyrT00000110693
chrZ	maker	exon	5306124	5306148	.	-	.	ID=lycPyrE00000000777;Parent=lycPyrT00000110693
chrZ	maker	exon	5306859	5306903	.	-	.	ID=lycPyrE00000000776;Parent=lycPyrT00000110693
chrZ	maker	exon	5332061	5332087	.	-	.	ID=lycPyrE00000000775;Parent=lycPyrT00000110693
chrZ	maker	exon	5333519	5333596	.	-	.	ID=lycPyrE00000000774;Parent=lycPyrT00000110693
chrZ	maker	exon	5351872	5351968	.	-	.	ID=lycPyrE00000000773;Parent=lycPyrT00000110693
chrZ	maker	exon	5366238	5366341	.	-	.	ID=lycPyrE00000000772;Parent=lycPyrT00000110693
chrZ	maker	exon	5375151	5375219	.	-	.	ID=lycPyrE00000000771;Parent=lycPyrT00000110693
chrZ	maker	exon	5380983	5381015	.	-	.	ID=lycPyrE00000000770;Parent=lycPyrT00000110693
chrZ	maker	exon	5412150	5412162	.	-	.	ID=lycPyrE00000000769;Parent=lycPyrT00000110693
chrZ	maker	exon	5422392	5422588	.	-	.	ID=lycPyrE00000000768;Parent=lycPyrT00000110693
chrZ	maker	exon	5423984	5424058	.	-	.	ID=lycPyrE00000000767;Parent=lycPyrT00000110693
chrZ	maker	exon	5433968	5434112	.	-	.	ID=lycPyrE00000000766;Parent=lycPyrT00000110693
chrZ	maker	exon	5467304	5467351	.	-	.	ID=lycPyrE00000000765;Parent=lycPyrT00000110693
chrZ	maker	exon	5478043	5478118	.	-	.	ID=lycPyrE00000000764;Parent=lycPyrT00000110693
chrZ	maker	exon	5478678	5478690	.	-	.	ID=lycPyrE00000000763;Parent=lycPyrT00000110693
chrZ	maker	exon	5479741	5479854	.	-	.	ID=lycPyrE00000000762;Parent=lycPyrT00000110693
chrZ	maker	exon	5482196	5482226	.	-	.	ID=lycPyrE00000000761;Parent=lycPyrT00000110693
chrZ	maker	exon	5485299	5485434	.	-	.	ID=lycPyrE00000000760;Parent=lycPyrT00000110693
chrZ	maker	exon	5488861	5489138	.	-	.	ID=lycPyrE00000000759;Parent=lycPyrT00000110693
chrZ	maker	exon	5499547	5499613	.	-	.	ID=lycPyrE00000000758;Parent=lycPyrT00000110693
chrZ	maker	exon	5509871	5510031	.	-	.	ID=lycPyrE00000000757;Parent=lycPyrT00000110693
chrZ	maker	exon	5527933	5527937	.	-	.	ID=lycPyrE00000000756;Parent=lycPyrT00000110693
chrZ	maker	CDS	5207214	5207359	.	-	2	ID=lycPyrC00000000083;Parent=lycPyrT00000110693
chrZ	maker	CDS	5222184	5222212	.	-	1	ID=lycPyrC00000000083;Parent=lycPyrT00000110693
chrZ	maker	CDS	5225177	5225298	.	-	0	ID=lycPyrC00000000083;Parent=lycPyrT00000110693
chrZ	maker	CDS	5242086	5242132	.	-	2	ID=lycPyrC00000000083;Parent=lycPyrT00000110693
chrZ	maker	CDS	5259228	5259324	.	-	0	ID=lycPyrC00000000083;Parent=lycPyrT00000110693
chrZ	maker	CDS	5259922	5259997	.	-	1	ID=lycPyrC00000000083;Parent=lycPyrT00000110693
chrZ	maker	CDS	5289421	5289484	.	-	2	ID=lycPyrC00000000083;Parent=lycPyrT00000110693
chrZ	maker	CDS	5306124	5306148	.	-	0	ID=lycPyrC00000000083;Parent=lycPyrT00000110693
chrZ	maker	CDS	5306859	5306903	.	-	0	ID=lycPyrC00000000083;Parent=lycPyrT00000110693
chrZ	maker	CDS	5332061	5332087	.	-	0	ID=lycPyrC00000000083;Parent=lycPyrT00000110693
chrZ	maker	CDS	5333519	5333596	.	-	0	ID=lycPyrC00000000083;Parent=lycPyrT00000110693
chrZ	maker	CDS	5351872	5351968	.	-	1	ID=lycPyrC00000000083;Parent=lycPyrT00000110693
chrZ	maker	CDS	5366238	5366341	.	-	0	ID=lycPyrC00000000083;Parent=lycPyrT00000110693
chrZ	maker	CDS	5375151	5375219	.	-	0	ID=lycPyrC00000000083;Parent=lycPyrT00000110693
chrZ	maker	CDS	5380983	5381015	.	-	0	ID=lycPyrC00000000083;Parent=lycPyrT00000110693
chrZ	maker	CDS	5412150	5412162	.	-	1	ID=lycPyrC00000000083;Parent=lycPyrT00000110693
chrZ	maker	CDS	5422392	5422588	.	-	0	ID=lycPyrC00000000083;Parent=lycPyrT00000110693
chrZ	maker	CDS	5423984	5424058	.	-	0	ID=lycPyrC00000000083;Parent=lycPyrT00000110693
chrZ	maker	CDS	5433968	5434112	.	-	1	ID=lycPyrC00000000083;Parent=lycPyrT00000110693
chrZ	maker	CDS	5467304	5467351	.	-	1	ID=lycPyrC00000000083;Parent=lycPyrT00000110693
chrZ	maker	CDS	5478043	5478118	.	-	2	ID=lycPyrC00000000083;Parent=lycPyrT00000110693
chrZ	maker	CDS	5478678	5478690	.	-	0	ID=lycPyrC00000000083;Parent=lycPyrT00000110693
chrZ	maker	CDS	5479741	5479854	.	-	0	ID=lycPyrC00000000083;Parent=lycPyrT00000110693
chrZ	maker	CDS	5482196	5482226	.	-	1	ID=lycPyrC00000000083;Parent=lycPyrT00000110693
chrZ	maker	CDS	5485299	5485434	.	-	2	ID=lycPyrC00000000083;Parent=lycPyrT00000110693
chrZ	maker	CDS	5488861	5489138	.	-	1	ID=lycPyrC00000000083;Parent=lycPyrT00000110693
chrZ	maker	CDS	5499547	5499613	.	-	2	ID=lycPyrC00000000083;Parent=lycPyrT00000110693
chrZ	maker	CDS	5509871	5510031	.	-	1	ID=lycPyrC00000000083;Parent=lycPyrT00000110693
chrZ	maker	CDS	5527933	5527937	.	-	0	ID=lycPyrC00000000083;Parent=lycPyrT00000110693
chrZ	maker	gene	5544135	5547349	.	-	.	ID=lycPyrG00000065197;Dbxref=MobiDBLite:mobidb-lite,Phobius:NON_CYTOPLASMIC_DOMAIN,Phobius:SIGNAL_PEPTIDE,Phobius:SIGNAL_PEPTIDE_C_REGION,Phobius:SIGNAL_PEPTIDE_H_REGION,Phobius:SIGNAL_PEPTIDE_N_REGION;Name=pafah1b1_2;makerName=maker-chrZ-snap-gene-18.2
chrZ	maker	mRNA	5544135	5547349	.	-	.	ID=lycPyrT00000110694;Parent=lycPyrG00000065197;Dbxref=MobiDBLite:mobidb-lite,Phobius:NON_CYTOPLASMIC_DOMAIN,Phobius:SIGNAL_PEPTIDE,Phobius:SIGNAL_PEPTIDE_C_REGION,Phobius:SIGNAL_PEPTIDE_H_REGION,Phobius:SIGNAL_PEPTIDE_N_REGION;Name=pafah1b1_2;_AED=0.43;_QI=0|0|0|1|0|0|3|0|189;_eAED=0.67;product=Lissencephaly-1 homolog
chrZ	maker	exon	5544135	5544530	.	-	.	ID=lycPyrE00000000787;Parent=lycPyrT00000110694
chrZ	maker	exon	5547155	5547319	.	-	.	ID=lycPyrE00000000786;Parent=lycPyrT00000110694
chrZ	maker	exon	5547341	5547349	.	-	.	ID=lycPyrE00000000785;Parent=lycPyrT00000110694
chrZ	maker	CDS	5544135	5544530	.	-	0	ID=lycPyrC00000000084;Parent=lycPyrT00000110694
chrZ	maker	CDS	5547155	5547319	.	-	0	ID=lycPyrC00000000084;Parent=lycPyrT00000110694
chrZ	maker	CDS	5547341	5547349	.	-	0	ID=lycPyrC00000000084;Parent=lycPyrT00000110694
chrZ	maker	gene	6674450	6688792	.	+	.	ID=lycPyrG00000065198;Dbxref=InterPro:IPR039231,PANTHER:PTHR31854,ProDom:PD318037;Name=sdk2;Ontology_term=GO:0018095;makerName=augustus_masked-chrZ-processed-gene-22.41
chrZ	maker	mRNA	6674450	6688792	.	+	.	ID=lycPyrT00000110695;Parent=lycPyrG00000065198;Dbxref=InterPro:IPR039231,PANTHER:PTHR31854,ProDom:PD318037;Name=sdk2;Ontology_term=GO:0018095;_AED=0.31;_QI=32|0.25|0.2|0.6|1|1|5|0|227;_eAED=0.31;_merge_warning=1;product=Protein sidekick-2
chrZ	maker	exon	6674450	6674557	.	+	.	ID=lycPyrE00000000788;Parent=lycPyrT00000110695
chrZ	maker	exon	6675923	6675929	.	+	.	ID=lycPyrE00000000789;Parent=lycPyrT00000110695
chrZ	maker	exon	6678978	6679107	.	+	.	ID=lycPyrE00000000790;Parent=lycPyrT00000110695
chrZ	maker	exon	6687640	6687739	.	+	.	ID=lycPyrE00000000791;Parent=lycPyrT00000110695
chrZ	maker	exon	6688422	6688792	.	+	.	ID=lycPyrE00000000792;Parent=lycPyrT00000110695
chrZ	maker	CDS	6674482	6674557	.	+	0	ID=lycPyrC00000000085;Parent=lycPyrT00000110695
chrZ	maker	CDS	6675923	6675929	.	+	2	ID=lycPyrC00000000085;Parent=lycPyrT00000110695
chrZ	maker	CDS	6678978	6679107	.	+	1	ID=lycPyrC00000000085;Parent=lycPyrT00000110695
chrZ	maker	CDS	6687640	6687739	.	+	0	ID=lycPyrC00000000085;Parent=lycPyrT00000110695
chrZ	maker	CDS	6688422	6688792	.	+	2	ID=lycPyrC00000000085;Parent=lycPyrT00000110695
chrZ	maker	five_prime_UTR	6674450	6674481	.	+	.	ID=lycPyrU00000000170;Parent=lycPyrT00000110695
chrZ	maker	gene	6773905	6775064	.	-	.	ID=lycPyrG00000065199;Dbxref=Gene3D:G3DSA:1.20.1080.10,InterPro:IPR000425,InterPro:IPR023271,InterPro:IPR023275,PANTHER:PTHR43829,PANTHER:PTHR43829:SF7,PRINTS:PR00783,PRINTS:PR02015,Pfam:PF00230,Phobius:CYTOPLASMIC_DOMAIN,Phobius:NON_CYTOPLASMIC_DOMAIN,Phobius:SIGNAL_PEPTIDE,Phobius:SIGNAL_PEPTIDE_C_REGION,Phobius:SIGNAL_PEPTIDE_H_REGION,Phobius:SIGNAL_PEPTIDE_N_REGION,Phobius:TRANSMEMBRANE,SUPER…
chrZ	maker	mRNA	6773905	6775064	.	-	.	ID=lycPyrT00000110696;Parent=lycPyrG00000065199;Dbxref=Gene3D:G3DSA:1.20.1080.10,InterPro:IPR000425,InterPro:IPR023271,InterPro:IPR023275,PANTHER:PTHR43829,PANTHER:PTHR43829:SF7,PRINTS:PR00783,PRINTS:PR02015,Pfam:PF00230,Phobius:CYTOPLASMIC_DOMAIN,Phobius:NON_CYTOPLASMIC_DOMAIN,Phobius:SIGNAL_PEPTIDE,Phobius:SIGNAL_PEPTIDE_C_REGION,Phobius:SIGNAL_PEPTIDE_H_REGION,Phobius:SIGNAL_PEPTIDE_N_REGION,P…
chrZ	maker	exon	6773905	6774155	.	-	.	ID=lycPyrE00000000793;Parent=lycPyrT00000110696
chrZ	maker	exon	6774847	6775064	.	-	.	ID=lycPyrE00000000794;Parent=lycPyrT00000110696
chrZ	maker	CDS	6773981	6774155	.	-	1	ID=lycPyrC00000000086;Parent=lycPyrT00000110696
chrZ	maker	CDS	6774847	6775064	.	-	0	ID=lycPyrC00000000086;Parent=lycPyrT00000110696
chrZ	maker	three_prime_UTR	6773905	6773980	.	-	.	ID=lycPyrU00000000171;Parent=lycPyrT00000110696
chrZ	maker	gene	6777236	6777733	.	-	.	ID=lycPyrG00000065200;Dbxref=Gene3D:G3DSA:1.20.1080.10,InterPro:IPR023271,InterPro:IPR023275,PANTHER:PTHR43829,PANTHER:PTHR43829:SF7,PRINTS:PR02015,Phobius:CYTOPLASMIC_DOMAIN,Phobius:NON_CYTOPLASMIC_DOMAIN,Phobius:TRANSMEMBRANE,SUPERFAMILY:SSF81338;Name=usp37;makerName=maker-chrZ-snap-gene-22.4
chrZ	maker	mRNA	6777236	6777733	.	-	.	ID=lycPyrT00000110697;Parent=lycPyrG00000065200;Dbxref=Gene3D:G3DSA:1.20.1080.10,InterPro:IPR023271,InterPro:IPR023275,PANTHER:PTHR43829,PANTHER:PTHR43829:SF7,PRINTS:PR02015,Phobius:CYTOPLASMIC_DOMAIN,Phobius:NON_CYTOPLASMIC_DOMAIN,Phobius:TRANSMEMBRANE,SUPERFAMILY:SSF81338;Name=usp37;_AED=0.10;_QI=234|1|0.5|1|0|0.5|2|0|35;_eAED=0.10;product=Ubiquitin carboxyl-terminal hydrolase 37
chrZ	maker	exon	6777236	6777372	.	-	.	ID=lycPyrE00000000795;Parent=lycPyrT00000110697
chrZ	maker	exon	6777532	6777733	.	-	.	ID=lycPyrE00000000796;Parent=lycPyrT00000110697
chrZ	maker	CDS	6777236	6777340	.	-	0	ID=lycPyrC00000000087;Parent=lycPyrT00000110697
chrZ	maker	five_prime_UTR	6777341	6777372	.	-	.	ID=lycPyrU00000000174;Parent=lycPyrT00000110697
chrZ	maker	five_prime_UTR	6777532	6777733	.	-	.	ID=lycPyrU00000000174;Parent=lycPyrT00000110697
chrZ	maker	gene	6835892	6862206	.	-	.	ID=lycPyrG00000065201;Dbxref=Gene3D:G3DSA:1.10.1410.10,Gene3D:G3DSA:3.30.460.10,Gene3D:G3DSA:3.30.70.3030,InterPro:IPR005554,InterPro:IPR035082,InterPro:IPR035367,InterPro:IPR035368,InterPro:IPR035369,InterPro:IPR035370,InterPro:IPR035371,MobiDBLite:mobidb-lite,PANTHER:PTHR17972,Pfam:PF03813,Pfam:PF17403,Pfam:PF17404,Pfam:PF17405,Pfam:PF17406,Pfam:PF17407,Phobius:CYTOPLASMIC_DOMAIN,Phobius:NON_CY…
chrZ	maker	mRNA	6835892	6862206	.	-	.	ID=lycPyrT00000110698;Parent=lycPyrG00000065201;Dbxref=Gene3D:G3DSA:1.10.1410.10,Gene3D:G3DSA:3.30.460.10,Gene3D:G3DSA:3.30.70.3030,InterPro:IPR005554,InterPro:IPR035082,InterPro:IPR035367,InterPro:IPR035368,InterPro:IPR035369,InterPro:IPR035370,InterPro:IPR035371,MobiDBLite:mobidb-lite,PANTHER:PTHR17972,Pfam:PF03813,Pfam:PF17403,Pfam:PF17404,Pfam:PF17405,Pfam:PF17406,Pfam:PF17407,Phobius:CYTOPLA…
chrZ	maker	exon	6835892	6836204	.	-	.	ID=lycPyrE00000000797;Parent=lycPyrT00000110698
chrZ	maker	exon	6837320	6837421	.	-	.	ID=lycPyrE00000000798;Parent=lycPyrT00000110698
chrZ	maker	exon	6845628	6845825	.	-	.	ID=lycPyrE00000000799;Parent=lycPyrT00000110698
chrZ	maker	exon	6847940	6848029	.	-	.	ID=lycPyrE00000000800;Parent=lycPyrT00000110698
chrZ	maker	exon	6848190	6848314	.	-	.	ID=lycPyrE00000000801;Parent=lycPyrT00000110698
chrZ	maker	exon	6849227	6849324	.	-	.	ID=lycPyrE00000000802;Parent=lycPyrT00000110698
chrZ	maker	exon	6850499	6850651	.	-	.	ID=lycPyrE00000000803;Parent=lycPyrT00000110698
chrZ	maker	exon	6851093	6851256	.	-	.	ID=lycPyrE00000000804;Parent=lycPyrT00000110698
chrZ	maker	exon	6851493	6851647	.	-	.	ID=lycPyrE00000000805;Parent=lycPyrT00000110698
chrZ	maker	exon	6851867	6851978	.	-	.	ID=lycPyrE00000000806;Parent=lycPyrT00000110698
chrZ	maker	exon	6852274	6852414	.	-	.	ID=lycPyrE00000000807;Parent=lycPyrT00000110698
chrZ	maker	exon	6854230	6854305	.	-	.	ID=lycPyrE00000000808;Parent=lycPyrT00000110698
chrZ	maker	exon	6855020	6855168	.	-	.	ID=lycPyrE00000000809;Parent=lycPyrT00000110698
chrZ	maker	exon	6855320	6855442	.	-	.	ID=lycPyrE00000000810;Parent=lycPyrT00000110698
chrZ	maker	exon	6855844	6856021	.	-	.	ID=lycPyrE00000000811;Parent=lycPyrT00000110698
chrZ	maker	exon	6856395	6856510	.	-	.	ID=lycPyrE00000000812;Parent=lycPyrT00000110698
chrZ	maker	exon	6857039	6857140	.	-	.	ID=lycPyrE00000000813;Parent=lycPyrT00000110698
chrZ	maker	exon	6857303	6857361	.	-	.	ID=lycPyrE00000000814;Parent=lycPyrT00000110698
chrZ	maker	exon	6857704	6857824	.	-	.	ID=lycPyrE00000000815;Parent=lycPyrT00000110698
chrZ	maker	exon	6858030	6858472	.	-	.	ID=lycPyrE00000000816;Parent=lycPyrT00000110698
chrZ	maker	exon	6859230	6859398	.	-	.	ID=lycPyrE00000000817;Parent=lycPyrT00000110698
chrZ	maker	exon	6859998	6860177	.	-	.	ID=lycPyrE00000000818;Parent=lycPyrT00000110698
chrZ	maker	exon	6860439	6860555	.	-	.	ID=lycPyrE00000000819;Parent=lycPyrT00000110698
chrZ	maker	exon	6861892	6862104	.	-	.	ID=lycPyrE00000000820;Parent=lycPyrT00000110698
chrZ	maker	exon	6862201	6862206	.	-	.	ID=lycPyrE00000000821;Parent=lycPyrT00000110698
chrZ	maker	CDS	6836055	6836204	.	-	0	ID=lycPyrC00000000088;Parent=lycPyrT00000110698
chrZ	maker	CDS	6837320	6837421	.	-	0	ID=lycPyrC00000000088;Parent=lycPyrT00000110698
chrZ	maker	CDS	6845628	6845825	.	-	0	ID=lycPyrC00000000088;Parent=lycPyrT00000110698
chrZ	maker	CDS	6847940	6848029	.	-	0	ID=lycPyrC00000000088;Parent=lycPyrT00000110698
chrZ	maker	CDS	6848190	6848314	.	-	2	ID=lycPyrC00000000088;Parent=lycPyrT00000110698
chrZ	maker	CDS	6849227	6849324	.	-	1	ID=lycPyrC00000000088;Parent=lycPyrT00000110698
chrZ	maker	CDS	6850499	6850651	.	-	1	ID=lycPyrC00000000088;Parent=lycPyrT00000110698
chrZ	maker	CDS	6851093	6851256	.	-	0	ID=lycPyrC00000000088;Parent=lycPyrT00000110698
chrZ	maker	CDS	6851493	6851647	.	-	2	ID=lycPyrC00000000088;Parent=lycPyrT00000110698
chrZ	maker	CDS	6851867	6851978	.	-	0	ID=lycPyrC00000000088;Parent=lycPyrT00000110698
chrZ	maker	CDS	6852274	6852414	.	-	0	ID=lycPyrC00000000088;Parent=lycPyrT00000110698
chrZ	maker	CDS	6854230	6854305	.	-	1	ID=lycPyrC00000000088;Parent=lycPyrT00000110698
chrZ	maker	CDS	6855020	6855168	.	-	0	ID=lycPyrC00000000088;Parent=lycPyrT00000110698
chrZ	maker	CDS	6855320	6855442	.	-	0	ID=lycPyrC00000000088;Parent=lycPyrT00000110698
chrZ	maker	CDS	6855844	6856021	.	-	1	ID=lycPyrC00000000088;Parent=lycPyrT00000110698
chrZ	maker	CDS	6856395	6856510	.	-	0	ID=lycPyrC00000000088;Parent=lycPyrT00000110698
chrZ	maker	CDS	6857039	6857140	.	-	0	ID=lycPyrC00000000088;Parent=lycPyrT00000110698
chrZ	maker	CDS	6857303	6857361	.	-	2	ID=lycPyrC00000000088;Parent=lycPyrT00000110698
chrZ	maker	CDS	6857704	6857824	.	-	0	ID=lycPyrC00000000088;Parent=lycPyrT00000110698
chrZ	maker	CDS	6858030	6858472	.	-	2	ID=lycPyrC00000000088;Parent=lycPyrT00000110698
chrZ	maker	CDS	6859230	6859398	.	-	0	ID=lycPyrC00000000088;Parent=lycPyrT00000110698
chrZ	maker	CDS	6859998	6860177	.	-	0	ID=lycPyrC00000000088;Parent=lycPyrT00000110698
chrZ	maker	CDS	6860439	6860555	.	-	0	ID=lycPyrC00000000088;Parent=lycPyrT00000110698
chrZ	maker	CDS	6861892	6862104	.	-	0	ID=lycPyrC00000000088;Parent=lycPyrT00000110698
chrZ	maker	CDS	6862201	6862206	.	-	0	ID=lycPyrC00000000088;Parent=lycPyrT00000110698
chrZ	maker	three_prime_UTR	6835892	6836054	.	-	.	ID=lycPyrU00000000175;Parent=lycPyrT00000110698
chrZ	maker	gene	6940249	6949762	.	-	.	ID=lycPyrG00000065202;Dbxref=MobiDBLite:mobidb-lite,PANTHER:PTHR16308;Name=adcy9_2;makerName=maker-chrZ-snap-gene-23.49
chrZ	maker	mRNA	6940249	6949762	.	-	.	ID=lycPyrT00000110699;Parent=lycPyrG00000065202;Dbxref=MobiDBLite:mobidb-lite,PANTHER:PTHR16308;Name=adcy9_2;_AED=0.19;_QI=0|0.57|0.5|0.62|1|1|8|188|287;_eAED=0.19;product=Adenylate cyclase type 9
chrZ	maker	exon	6940249	6940532	.	-	.	ID=lycPyrE00000000822;Parent=lycPyrT00000110699
chrZ	maker	exon	6942026	6942217	.	-	.	ID=lycPyrE00000000823;Parent=lycPyrT00000110699
chrZ	maker	exon	6943197	6943264	.	-	.	ID=lycPyrE00000000824;Parent=lycPyrT00000110699
chrZ	maker	exon	6944680	6944787	.	-	.	ID=lycPyrE00000000825;Parent=lycPyrT00000110699
chrZ	maker	exon	6944870	6944969	.	-	.	ID=lycPyrE00000000826;Parent=lycPyrT00000110699
chrZ	maker	exon	6946280	6946494	.	-	.	ID=lycPyrE00000000827;Parent=lycPyrT00000110699
chrZ	maker	exon	6947553	6947631	.	-	.	ID=lycPyrE00000000828;Parent=lycPyrT00000110699
chrZ	maker	exon	6949757	6949762	.	-	.	ID=lycPyrE00000000829;Parent=lycPyrT00000110699
chrZ	maker	CDS	6940437	6940532	.	-	0	ID=lycPyrC00000000089;Parent=lycPyrT00000110699
chrZ	maker	CDS	6942026	6942217	.	-	0	ID=lycPyrC00000000089;Parent=lycPyrT00000110699
chrZ	maker	CDS	6943197	6943264	.	-	2	ID=lycPyrC00000000089;Parent=lycPyrT00000110699
chrZ	maker	CDS	6944680	6944787	.	-	2	ID=lycPyrC00000000089;Parent=lycPyrT00000110699
chrZ	maker	CDS	6944870	6944969	.	-	0	ID=lycPyrC00000000089;Parent=lycPyrT00000110699
chrZ	maker	CDS	6946280	6946494	.	-	2	ID=lycPyrC00000000089;Parent=lycPyrT00000110699
chrZ	maker	CDS	6947553	6947631	.	-	0	ID=lycPyrC00000000089;Parent=lycPyrT00000110699
chrZ	maker	CDS	6949757	6949762	.	-	0	ID=lycPyrC00000000089;Parent=lycPyrT00000110699
chrZ	maker	three_prime_UTR	6940249	6940436	.	-	.	ID=lycPyrU00000000177;Parent=lycPyrT00000110699
chrZ	maker	gene	6956122	6956694	.	+	.	ID=lycPyrG00000065203;Dbxref=Gene3D:G3DSA:1.20.1250.10,InterPro:IPR000471,InterPro:IPR009079,InterPro:IPR015588,PANTHER:PTHR11691,PANTHER:PTHR11691:SF43,Pfam:PF00143,Phobius:NON_CYTOPLASMIC_DOMAIN,Phobius:SIGNAL_PEPTIDE,Phobius:SIGNAL_PEPTIDE_C_REGION,Phobius:SIGNAL_PEPTIDE_H_REGION,Phobius:SIGNAL_PEPTIDE_N_REGION,ProSitePatterns:PS00252,SMART:SM00076,SUPERFAMILY:SSF47266,SignalP_EUK:SignalP-noTM…
chrZ	maker	mRNA	6956122	6956694	.	+	.	ID=lycPyrT00000110700;Parent=lycPyrG00000065203;Dbxref=Gene3D:G3DSA:1.20.1250.10,InterPro:IPR000471,InterPro:IPR009079,InterPro:IPR015588,PANTHER:PTHR11691,PANTHER:PTHR11691:SF43,Pfam:PF00143,Phobius:NON_CYTOPLASMIC_DOMAIN,Phobius:SIGNAL_PEPTIDE,Phobius:SIGNAL_PEPTIDE_C_REGION,Phobius:SIGNAL_PEPTIDE_H_REGION,Phobius:SIGNAL_PEPTIDE_N_REGION,ProSitePatterns:PS00252,SMART:SM00076,SUPERFAMILY:SSF4726…
chrZ	maker	exon	6956122	6956694	.	+	.	ID=lycPyrE00000000830;Parent=lycPyrT00000110700
chrZ	maker	CDS	6956122	6956694	.	+	0	ID=lycPyrC00000000090;Parent=lycPyrT00000110700
chrZ	maker	gene	6960175	6960747	.	+	.	ID=lycPyrG00000065204;Dbxref=Gene3D:G3DSA:1.20.1250.10,InterPro:IPR000471,InterPro:IPR009079,InterPro:IPR015588,PANTHER:PTHR11691,PANTHER:PTHR11691:SF43,Pfam:PF00143,Phobius:NON_CYTOPLASMIC_DOMAIN,Phobius:SIGNAL_PEPTIDE,Phobius:SIGNAL_PEPTIDE_C_REGION,Phobius:SIGNAL_PEPTIDE_H_REGION,Phobius:SIGNAL_PEPTIDE_N_REGION,ProSitePatterns:PS00252,SMART:SM00076,SUPERFAMILY:SSF47266,SignalP_EUK:SignalP-noTM…
chrZ	maker	mRNA	6960175	6960747	.	+	.	ID=lycPyrT00000110701;Parent=lycPyrG00000065204;Dbxref=Gene3D:G3DSA:1.20.1250.10,InterPro:IPR000471,InterPro:IPR009079,InterPro:IPR015588,PANTHER:PTHR11691,PANTHER:PTHR11691:SF43,Pfam:PF00143,Phobius:NON_CYTOPLASMIC_DOMAIN,Phobius:SIGNAL_PEPTIDE,Phobius:SIGNAL_PEPTIDE_C_REGION,Phobius:SIGNAL_PEPTIDE_H_REGION,Phobius:SIGNAL_PEPTIDE_N_REGION,ProSitePatterns:PS00252,SMART:SM00076,SUPERFAMILY:SSF4726…
chrZ	maker	exon	6960175	6960747	.	+	.	ID=lycPyrE00000000831;Parent=lycPyrT00000110701
chrZ	maker	CDS	6960175	6960747	.	+	0	ID=lycPyrC00000000091;Parent=lycPyrT00000110701
chrZ	maker	gene	6964260	6964832	.	+	.	ID=lycPyrG00000065205;Dbxref=Gene3D:G3DSA:1.20.1250.10,InterPro:IPR000471,InterPro:IPR009079,InterPro:IPR015588,PANTHER:PTHR11691,PANTHER:PTHR11691:SF43,Pfam:PF00143,Phobius:NON_CYTOPLASMIC_DOMAIN,Phobius:SIGNAL_PEPTIDE,Phobius:SIGNAL_PEPTIDE_C_REGION,Phobius:SIGNAL_PEPTIDE_H_REGION,Phobius:SIGNAL_PEPTIDE_N_REGION,ProSitePatterns:PS00252,SMART:SM00076,SUPERFAMILY:SSF47266,SignalP_EUK:SignalP-noTM…
chrZ	maker	mRNA	6964260	6964832	.	+	.	ID=lycPyrT00000110702;Parent=lycPyrG00000065205;Dbxref=Gene3D:G3DSA:1.20.1250.10,InterPro:IPR000471,InterPro:IPR009079,InterPro:IPR015588,PANTHER:PTHR11691,PANTHER:PTHR11691:SF43,Pfam:PF00143,Phobius:NON_CYTOPLASMIC_DOMAIN,Phobius:SIGNAL_PEPTIDE,Phobius:SIGNAL_PEPTIDE_C_REGION,Phobius:SIGNAL_PEPTIDE_H_REGION,Phobius:SIGNAL_PEPTIDE_N_REGION,ProSitePatterns:PS00252,SMART:SM00076,SUPERFAMILY:SSF4726…
chrZ	maker	exon	6964260	6964832	.	+	.	ID=lycPyrE00000000832;Parent=lycPyrT00000110702
chrZ	maker	CDS	6964260	6964832	.	+	0	ID=lycPyrC00000000092;Parent=lycPyrT00000110702
chrZ	maker	gene	6967337	6987761	.	-	.	ID=lycPyrG00000065206;Dbxref=InterPro:IPR022166,MobiDBLite:mobidb-lite,PANTHER:PTHR16308,Pfam:PF12478;Name=rdx;makerName=maker-chrZ-augustus-gene-23.29
chrZ	maker	mRNA	6967337	6987761	.	-	.	ID=lycPyrT00000110703;Parent=lycPyrG00000065206;Dbxref=InterPro:IPR022166,MobiDBLite:mobidb-lite,PANTHER:PTHR16308,Pfam:PF12478;Name=rdx;_AED=0.27;_QI=0|0.72|0.75|0.91|0.72|0.83|12|39|493;_eAED=0.27;product=Radixin
chrZ	maker	exon	6967337	6967435	.	-	.	ID=lycPyrE00000000833;Parent=lycPyrT00000110703
chrZ	maker	exon	6968331	6968422	.	-	.	ID=lycPyrE00000000834;Parent=lycPyrT00000110703
chrZ	maker	exon	6968634	6968713	.	-	.	ID=lycPyrE00000000835;Parent=lycPyrT00000110703
chrZ	maker	exon	6972706	6972889	.	-	.	ID=lycPyrE00000000836;Parent=lycPyrT00000110703
chrZ	maker	exon	6975450	6975489	.	-	.	ID=lycPyrE00000000837;Parent=lycPyrT00000110703
chrZ	maker	exon	6976677	6976884	.	-	.	ID=lycPyrE00000000838;Parent=lycPyrT00000110703
chrZ	maker	exon	6977995	6978167	.	-	.	ID=lycPyrE00000000839;Parent=lycPyrT00000110703
chrZ	maker	exon	6979315	6979427	.	-	.	ID=lycPyrE00000000840;Parent=lycPyrT00000110703
chrZ	maker	exon	6980887	6981100	.	-	.	ID=lycPyrE00000000841;Parent=lycPyrT00000110703
chrZ	maker	exon	6981788	6981977	.	-	.	ID=lycPyrE00000000842;Parent=lycPyrT00000110703
chrZ	maker	exon	6983054	6983121	.	-	.	ID=lycPyrE00000000843;Parent=lycPyrT00000110703
chrZ	maker	exon	6987702	6987761	.	-	.	ID=lycPyrE00000000844;Parent=lycPyrT00000110703
chrZ	maker	CDS	6967376	6967435	.	-	0	ID=lycPyrC00000000093;Parent=lycPyrT00000110703
chrZ	maker	CDS	6968331	6968422	.	-	2	ID=lycPyrC00000000093;Parent=lycPyrT00000110703
chrZ	maker	CDS	6968634	6968713	.	-	1	ID=lycPyrC00000000093;Parent=lycPyrT00000110703
chrZ	maker	CDS	6972706	6972889	.	-	2	ID=lycPyrC00000000093;Parent=lycPyrT00000110703
chrZ	maker	CDS	6975450	6975489	.	-	0	ID=lycPyrC00000000093;Parent=lycPyrT00000110703
chrZ	maker	CDS	6976677	6976884	.	-	1	ID=lycPyrC00000000093;Parent=lycPyrT00000110703
chrZ	maker	CDS	6977995	6978167	.	-	0	ID=lycPyrC00000000093;Parent=lycPyrT00000110703
chrZ	maker	CDS	6979315	6979427	.	-	2	ID=lycPyrC00000000093;Parent=lycPyrT00000110703
chrZ	maker	CDS	6980887	6981100	.	-	0	ID=lycPyrC00000000093;Parent=lycPyrT00000110703
chrZ	maker	CDS	6981788	6981977	.	-	1	ID=lycPyrC00000000093;Parent=lycPyrT00000110703
chrZ	maker	CDS	6983054	6983121	.	-	0	ID=lycPyrC00000000093;Parent=lycPyrT00000110703
chrZ	maker	CDS	6987702	6987761	.	-	0	ID=lycPyrC00000000093;Parent=lycPyrT00000110703
chrZ	maker	three_prime_UTR	6967337	6967375	.	-	.	ID=lycPyrU00000000185;Parent=lycPyrT00000110703
chrZ	maker	gene	7005759	7017369	.	-	.	ID=lycPyrG00000065207;Dbxref=CDD:cd14277,Gene3D:G3DSA:1.10.8.10,InterPro:IPR009060,InterPro:IPR015940,MobiDBLite:mobidb-lite,PANTHER:PTHR16308,Pfam:PF14555,SMART:SM00165,SUPERFAMILY:SSF46934;Name=pds5b;Ontology_term=GO:0005515;makerName=maker-chrZ-snap-gene-23.58
chrZ	maker	mRNA	7005759	7017369	.	-	.	ID=lycPyrT00000110704;Parent=lycPyrG00000065207;Dbxref=CDD:cd14277,Gene3D:G3DSA:1.10.8.10,InterPro:IPR009060,InterPro:IPR015940,MobiDBLite:mobidb-lite,PANTHER:PTHR16308,Pfam:PF14555,SMART:SM00165,SUPERFAMILY:SSF46934;Name=pds5b;Ontology_term=GO:0005515;_AED=0.24;_QI=41|1|0.6|1|1|0.8|5|0|173;_eAED=0.24;product=Sister chromatid cohesion protein PDS5 homolog B
chrZ	maker	exon	7005759	7005835	.	-	.	ID=lycPyrE00000000849;Parent=lycPyrT00000110704
chrZ	maker	exon	7007519	7007672	.	-	.	ID=lycPyrE00000000848;Parent=lycPyrT00000110704
chrZ	maker	exon	7011484	7011594	.	-	.	ID=lycPyrE00000000847;Parent=lycPyrT00000110704
chrZ	maker	exon	7013221	7013298	.	-	.	ID=lycPyrE00000000846;Parent=lycPyrT00000110704
chrZ	maker	exon	7017230	7017369	.	-	.	ID=lycPyrE00000000845;Parent=lycPyrT00000110704
chrZ	maker	CDS	7005759	7005835	.	-	2	ID=lycPyrC00000000094;Parent=lycPyrT00000110704
chrZ	maker	CDS	7007519	7007672	.	-	0	ID=lycPyrC00000000094;Parent=lycPyrT00000110704
chrZ	maker	CDS	7011484	7011594	.	-	0	ID=lycPyrC00000000094;Parent=lycPyrT00000110704
chrZ	maker	CDS	7013221	7013298	.	-	0	ID=lycPyrC00000000094;Parent=lycPyrT00000110704
chrZ	maker	CDS	7017230	7017328	.	-	0	ID=lycPyrC00000000094;Parent=lycPyrT00000110704
chrZ	maker	five_prime_UTR	7017329	7017369	.	-	.	ID=lycPyrU00000000188;Parent=lycPyrT00000110704
chrZ	maker	gene	7065424	7076722	.	-	.	ID=lycPyrG00000065208;Dbxref=Gene3D:G3DSA:2.130.10.10,InterPro:IPR001680,InterPro:IPR015943,InterPro:IPR017986,InterPro:IPR019775,InterPro:IPR036322,PANTHER:PTHR19860,PANTHER:PTHR19860:SF10,ProSitePatterns:PS00678,ProSiteProfiles:PS50082,ProSiteProfiles:PS50294,SMART:SM00320,SUPERFAMILY:SSF50978;Name=dcaf12;Ontology_term=GO:0005515;makerName=maker-chrZ-augustus-gene-23.39
chrZ	maker	mRNA	7065424	7076722	.	-	.	ID=lycPyrT00000110705;Parent=lycPyrG00000065208;Dbxref=Gene3D:G3DSA:2.130.10.10,InterPro:IPR001680,InterPro:IPR015943,InterPro:IPR017986,InterPro:IPR019775,InterPro:IPR036322,PANTHER:PTHR19860,PANTHER:PTHR19860:SF10,ProSitePatterns:PS00678,ProSiteProfiles:PS50082,ProSiteProfiles:PS50294,SMART:SM00320,SUPERFAMILY:SSF50978;Name=dcaf12;Ontology_term=GO:0005515;_AED=0.00;_QI=0|0|0|1|1|1|7|0|344;_eAED…
chrZ	maker	exon	7065424	7065582	.	-	.	ID=lycPyrE00000000856;Parent=lycPyrT00000110705
chrZ	maker	exon	7066318	7066502	.	-	.	ID=lycPyrE00000000855;Parent=lycPyrT00000110705
chrZ	maker	exon	7070236	7070398	.	-	.	ID=lycPyrE00000000854;Parent=lycPyrT00000110705
chrZ	maker	exon	7071047	7071112	.	-	.	ID=lycPyrE00000000853;Parent=lycPyrT00000110705
chrZ	maker	exon	7072207	7072400	.	-	.	ID=lycPyrE00000000852;Parent=lycPyrT00000110705
chrZ	maker	exon	7075048	7075108	.	-	.	ID=lycPyrE00000000851;Parent=lycPyrT00000110705
chrZ	maker	exon	7076516	7076722	.	-	.	ID=lycPyrE00000000850;Parent=lycPyrT00000110705
chrZ	maker	CDS	7065424	7065582	.	-	0	ID=lycPyrC00000000095;Parent=lycPyrT00000110705
chrZ	maker	CDS	7066318	7066502	.	-	2	ID=lycPyrC00000000095;Parent=lycPyrT00000110705
chrZ	maker	CDS	7070236	7070398	.	-	0	ID=lycPyrC00000000095;Parent=lycPyrT00000110705
chrZ	maker	CDS	7071047	7071112	.	-	0	ID=lycPyrC00000000095;Parent=lycPyrT00000110705
chrZ	maker	CDS	7072207	7072400	.	-	2	ID=lycPyrC00000000095;Parent=lycPyrT00000110705
chrZ	maker	CDS	7075048	7075108	.	-	0	ID=lycPyrC00000000095;Parent=lycPyrT00000110705
chrZ	maker	CDS	7076516	7076722	.	-	0	ID=lycPyrC00000000095;Parent=lycPyrT00000110705
chrZ	maker	gene	7086746	7088091	.	-	.	ID=lycPyrG00000065209;Dbxref=MobiDBLite:mobidb-lite,PANTHER:PTHR19860,PANTHER:PTHR19860:SF10;Name=dcaf12_2;makerName=maker-chrZ-snap-gene-23.62
chrZ	maker	mRNA	7086746	7088091	.	-	.	ID=lycPyrT00000110706;Parent=lycPyrG00000065209;Dbxref=MobiDBLite:mobidb-lite,PANTHER:PTHR19860,PANTHER:PTHR19860:SF10;Name=dcaf12_2;_AED=0.03;_QI=0|0.5|0.33|1|0|0.33|3|15|167;_eAED=0.03;product=DDB1- and CUL4-associated factor 12
chrZ	maker	exon	7086746	7087054	.	-	.	ID=lycPyrE00000000857;Parent=lycPyrT00000110706
chrZ	maker	exon	7087877	7088081	.	-	.	ID=lycPyrE00000000858;Parent=lycPyrT00000110706
chrZ	maker	exon	7088087	7088091	.	-	.	ID=lycPyrE00000000859;Parent=lycPyrT00000110706
chrZ	maker	CDS	7086761	7087054	.	-	0	ID=lycPyrC00000000096;Parent=lycPyrT00000110706
chrZ	maker	CDS	7087877	7088081	.	-	1	ID=lycPyrC00000000096;Parent=lycPyrT00000110706
chrZ	maker	CDS	7088087	7088091	.	-	0	ID=lycPyrC00000000096;Parent=lycPyrT00000110706
chrZ	maker	three_prime_UTR	7086746	7086760	.	-	.	ID=lycPyrU00000000191;Parent=lycPyrT00000110706
chrZ	maker	gene	7115765	7133857	.	+	.	ID=lycPyrG00000065210;Dbxref=CDD:cd14315,Coils:Coil,Gene3D:G3DSA:1.20.120.1920,InterPro:IPR009060,InterPro:IPR015940,InterPro:IPR023340,InterPro:IPR038870,MobiDBLite:mobidb-lite,PANTHER:PTHR15960,PANTHER:PTHR15960:SF2,ProSiteProfiles:PS50030,ProSiteProfiles:PS51497,SUPERFAMILY:SSF46934;Name=usp13_2;Ontology_term=GO:0000813,GO:0005515,GO:0043130,GO:0043162;makerName=maker-chrZ-snap-gene-23.42
chrZ	maker	mRNA	7115765	7133857	.	+	.	ID=lycPyrT00000110707;Parent=lycPyrG00000065210;Dbxref=CDD:cd14315,Coils:Coil,Gene3D:G3DSA:1.20.120.1920,InterPro:IPR009060,InterPro:IPR015940,InterPro:IPR023340,InterPro:IPR038870,MobiDBLite:mobidb-lite,PANTHER:PTHR15960,PANTHER:PTHR15960:SF2,ProSiteProfiles:PS50030,ProSiteProfiles:PS51497,SUPERFAMILY:SSF46934;Name=usp13_2;Ontology_term=GO:0000813,GO:0005515,GO:0043130,GO:0043162;_AED=0.42;_QI=0…
chrZ	maker	exon	7115765	7115861	.	+	.	ID=lycPyrE00000000860;Parent=lycPyrT00000110707
chrZ	maker	exon	7121742	7121866	.	+	.	ID=lycPyrE00000000861;Parent=lycPyrT00000110707
chrZ	maker	exon	7123751	7124674	.	+	.	ID=lycPyrE00000000862;Parent=lycPyrT00000110707
chrZ	maker	exon	7128043	7128078	.	+	.	ID=lycPyrE00000000863;Parent=lycPyrT00000110707
chrZ	maker	exon	7128535	7128732	.	+	.	ID=lycPyrE00000000864;Parent=lycPyrT00000110707
chrZ	maker	exon	7130069	7130170	.	+	.	ID=lycPyrE00000000865;Parent=lycPyrT00000110707
chrZ	maker	exon	7133792	7133857	.	+	.	ID=lycPyrE00000000866;Parent=lycPyrT00000110707
chrZ	maker	CDS	7115765	7115861	.	+	0	ID=lycPyrC00000000097;Parent=lycPyrT00000110707
chrZ	maker	CDS	7121742	7121866	.	+	2	ID=lycPyrC00000000097;Parent=lycPyrT00000110707
chrZ	maker	CDS	7123751	7124674	.	+	0	ID=lycPyrC00000000097;Parent=lycPyrT00000110707
chrZ	maker	CDS	7128043	7128078	.	+	0	ID=lycPyrC00000000097;Parent=lycPyrT00000110707
chrZ	maker	CDS	7128535	7128732	.	+	0	ID=lycPyrC00000000097;Parent=lycPyrT00000110707
chrZ	maker	CDS	7130069	7130170	.	+	0	ID=lycPyrC00000000097;Parent=lycPyrT00000110707
chrZ	maker	CDS	7133792	7133857	.	+	0	ID=lycPyrC00000000097;Parent=lycPyrT00000110707
chrZ	maker	gene	7168966	7169804	.	+	.	ID=lycPyrG00000065211;Dbxref=CDD:cd03428,Gene3D:G3DSA:3.90.79.10,InterPro:IPR000086,InterPro:IPR003565,InterPro:IPR015797,InterPro:IPR020084,MobiDBLite:mobidb-lite,PANTHER:PTHR21340,PRINTS:PR01405,Pfam:PF00293,ProSitePatterns:PS00893,ProSiteProfiles:PS51462,SUPERFAMILY:SSF55811;Name=mdga1;Ontology_term=GO:0008796,GO:0016787;makerName=maker-chrZ-augustus-gene-24.23
chrZ	maker	mRNA	7168966	7169804	.	+	.	ID=lycPyrT00000110708;Parent=lycPyrG00000065211;Dbxref=CDD:cd03428,Gene3D:G3DSA:3.90.79.10,InterPro:IPR000086,InterPro:IPR003565,InterPro:IPR015797,InterPro:IPR020084,MobiDBLite:mobidb-lite,PANTHER:PTHR21340,PRINTS:PR01405,Pfam:PF00293,ProSitePatterns:PS00893,ProSiteProfiles:PS51462,SUPERFAMILY:SSF55811;Name=mdga1;Ontology_term=GO:0008796,GO:0016787;_AED=0.36;_QI=0|0|0.5|0.5|1|1|2|132|167;_eAED=0…
chrZ	maker	exon	7168966	7169155	.	+	.	ID=lycPyrE00000000867;Parent=lycPyrT00000110708
chrZ	maker	exon	7169359	7169804	.	+	.	ID=lycPyrE00000000868;Parent=lycPyrT00000110708
chrZ	maker	CDS	7168966	7169155	.	+	0	ID=lycPyrC00000000098;Parent=lycPyrT00000110708
chrZ	maker	CDS	7169359	7169672	.	+	2	ID=lycPyrC00000000098;Parent=lycPyrT00000110708
chrZ	maker	three_prime_UTR	7169673	7169804	.	+	.	ID=lycPyrU00000000195;Parent=lycPyrT00000110708
chrZ	maker	gene	7225931	7232239	.	-	.	ID=lycPyrG00000065212;Dbxref=InterPro:IPR029339,MobiDBLite:mobidb-lite,PANTHER:PTHR31281,PANTHER:PTHR31281:SF0,Pfam:PF15260;Name=chst10;makerName=maker-chrZ-augustus-gene-24.31
chrZ	maker	mRNA	7225931	7232239	.	-	.	ID=lycPyrT00000110709;Parent=lycPyrG00000065212;Dbxref=InterPro:IPR029339,MobiDBLite:mobidb-lite,PANTHER:PTHR31281,PANTHER:PTHR31281:SF0,Pfam:PF15260;Name=chst10;_AED=0.04;_QI=0|0.66|0.5|1|1|1|4|409|173;_eAED=0.04;product=Carbohydrate sulfotransferase 10
chrZ	maker	exon	7225931	7226498	.	-	.	ID=lycPyrE00000000869;Parent=lycPyrT00000110709
chrZ	maker	exon	7227652	7227706	.	-	.	ID=lycPyrE00000000870;Parent=lycPyrT00000110709
chrZ	maker	exon	7228037	7228117	.	-	.	ID=lycPyrE00000000871;Parent=lycPyrT00000110709
chrZ	maker	exon	7232013	7232239	.	-	.	ID=lycPyrE00000000872;Parent=lycPyrT00000110709
chrZ	maker	CDS	7226340	7226498	.	-	0	ID=lycPyrC00000000099;Parent=lycPyrT00000110709
chrZ	maker	CDS	7227652	7227706	.	-	1	ID=lycPyrC00000000099;Parent=lycPyrT00000110709
chrZ	maker	CDS	7228037	7228117	.	-	1	ID=lycPyrC00000000099;Parent=lycPyrT00000110709
chrZ	maker	CDS	7232013	7232239	.	-	0	ID=lycPyrC00000000099;Parent=lycPyrT00000110709
chrZ	maker	three_prime_UTR	7225931	7226339	.	-	.	ID=lycPyrU00000000197;Parent=lycPyrT00000110709
chrZ	maker	gene	7452104	7456781	.	-	.	ID=lycPyrG00000065213;Dbxref=Coils:Coil,InterPro:IPR009991,MobiDBLite:mobidb-lite,PANTHER:PTHR28360,Pfam:PF07426;Name=hoxb8;makerName=maker-chrZ-snap-gene-24.21
chrZ	maker	mRNA	7452104	7456781	.	-	.	ID=lycPyrT00000110710;Parent=lycPyrG00000065213;Dbxref=Coils:Coil,InterPro:IPR009991,MobiDBLite:mobidb-lite,PANTHER:PTHR28360,Pfam:PF07426;Name=hoxb8;_AED=0.11;_QI=77|0.8|0.83|1|0.4|0.5|6|320|197;_eAED=0.11;product=Homeobox protein Hox-B8 (Fragment)
chrZ	maker	exon	7452104	7452513	.	-	.	ID=lycPyrE00000000873;Parent=lycPyrT00000110710
chrZ	maker	exon	7453766	7453824	.	-	.	ID=lycPyrE00000000874;Parent=lycPyrT00000110710
chrZ	maker	exon	7454410	7454493	.	-	.	ID=lycPyrE00000000875;Parent=lycPyrT00000110710
chrZ	maker	exon	7455363	7455449	.	-	.	ID=lycPyrE00000000876;Parent=lycPyrT00000110710
chrZ	maker	exon	7456337	7456421	.	-	.	ID=lycPyrE00000000877;Parent=lycPyrT00000110710
chrZ	maker	exon	7456516	7456781	.	-	.	ID=lycPyrE00000000878;Parent=lycPyrT00000110710
chrZ	maker	CDS	7452424	7452513	.	-	0	ID=lycPyrC00000000100;Parent=lycPyrT00000110710
chrZ	maker	CDS	7453766	7453824	.	-	2	ID=lycPyrC00000000100;Parent=lycPyrT00000110710
chrZ	maker	CDS	7454410	7454493	.	-	2	ID=lycPyrC00000000100;Parent=lycPyrT00000110710
chrZ	maker	CDS	7455363	7455449	.	-	2	ID=lycPyrC00000000100;Parent=lycPyrT00000110710
chrZ	maker	CDS	7456337	7456421	.	-	0	ID=lycPyrC00000000100;Parent=lycPyrT00000110710
chrZ	maker	CDS	7456516	7456704	.	-	0	ID=lycPyrC00000000100;Parent=lycPyrT00000110710
chrZ	maker	five_prime_UTR	7456705	7456781	.	-	.	ID=lycPyrU00000000200;Parent=lycPyrT00000110710
chrZ	maker	three_prime_UTR	7452104	7452423	.	-	.	ID=lycPyrU00000000199;Parent=lycPyrT00000110710
chrZ	maker	gene	7463152	7464936	.	-	.	ID=lycPyrG00000065214;Dbxref=InterPro:IPR006716,PANTHER:PTHR10868,Pfam:PF04622,Phobius:NON_CYTOPLASMIC_DOMAIN,Phobius:SIGNAL_PEPTIDE,Phobius:SIGNAL_PEPTIDE_C_REGION,Phobius:SIGNAL_PEPTIDE_H_REGION,Phobius:SIGNAL_PEPTIDE_N_REGION;Name=sigmar1;makerName=maker-chrZ-augustus-gene-24.35
chrZ	maker	mRNA	7463152	7464936	.	-	.	ID=lycPyrT00000110711;Parent=lycPyrG00000065214;Dbxref=InterPro:IPR006716,PANTHER:PTHR10868,Pfam:PF04622,Phobius:NON_CYTOPLASMIC_DOMAIN,Phobius:SIGNAL_PEPTIDE,Phobius:SIGNAL_PEPTIDE_C_REGION,Phobius:SIGNAL_PEPTIDE_H_REGION,Phobius:SIGNAL_PEPTIDE_N_REGION;Name=sigmar1;_AED=0.07;_QI=0|0|0|1|0.5|0.33|3|0|169;_eAED=0.71;product=Sigma non-opioid intracellular receptor 1
chrZ	maker	exon	7463152	7463306	.	-	.	ID=lycPyrE00000000881;Parent=lycPyrT00000110711
chrZ	maker	exon	7463829	7464029	.	-	.	ID=lycPyrE00000000880;Parent=lycPyrT00000110711
chrZ	maker	exon	7464786	7464936	.	-	.	ID=lycPyrE00000000879;Parent=lycPyrT00000110711
chrZ	maker	CDS	7463152	7463306	.	-	2	ID=lycPyrC00000000101;Parent=lycPyrT00000110711
chrZ	maker	CDS	7463829	7464029	.	-	2	ID=lycPyrC00000000101;Parent=lycPyrT00000110711
chrZ	maker	CDS	7464786	7464936	.	-	0	ID=lycPyrC00000000101;Parent=lycPyrT00000110711
chrZ	maker	gene	7465090	7470158	.	+	.	ID=lycPyrG00000065215;Dbxref=CDD:cd00608,Gene3D:G3DSA:3.30.428.10,InterPro:IPR001937,InterPro:IPR005849,InterPro:IPR005850,InterPro:IPR019779,InterPro:IPR036265,MobiDBLite:mobidb-lite,PANTHER:PTHR11943,PANTHER:PTHR11943:SF1,Pfam:PF01087,Pfam:PF02744,ProSitePatterns:PS00117,SUPERFAMILY:SSF54197,TIGRFAM:TIGR00209;Name=jarid2;Ontology_term=GO:0006012,GO:0008108,GO:0008270,GO:0033499;makerName=maker-…
chrZ	maker	mRNA	7465090	7470158	.	+	.	ID=lycPyrT00000110712;Parent=lycPyrG00000065215;Dbxref=CDD:cd00608,Gene3D:G3DSA:3.30.428.10,InterPro:IPR001937,InterPro:IPR005849,InterPro:IPR005850,InterPro:IPR019779,InterPro:IPR036265,MobiDBLite:mobidb-lite,PANTHER:PTHR11943,PANTHER:PTHR11943:SF1,Pfam:PF01087,Pfam:PF02744,ProSitePatterns:PS00117,SUPERFAMILY:SSF54197,TIGRFAM:TIGR00209;Name=jarid2;Ontology_term=GO:0006012,GO:0008108,GO:0008270,G…
chrZ	maker	exon	7465090	7465597	.	+	.	ID=lycPyrE00000000882;Parent=lycPyrT00000110712
chrZ	maker	exon	7465675	7465750	.	+	.	ID=lycPyrE00000000883;Parent=lycPyrT00000110712
chrZ	maker	exon	7465882	7465930	.	+	.	ID=lycPyrE00000000884;Parent=lycPyrT00000110712
chrZ	maker	exon	7466156	7466285	.	+	.	ID=lycPyrE00000000885;Parent=lycPyrT00000110712
chrZ	maker	exon	7466551	7466607	.	+	.	ID=lycPyrE00000000886;Parent=lycPyrT00000110712
chrZ	maker	exon	7466909	7467031	.	+	.	ID=lycPyrE00000000887;Parent=lycPyrT00000110712
chrZ	maker	exon	7468382	7468550	.	+	.	ID=lycPyrE00000000888;Parent=lycPyrT00000110712
chrZ	maker	exon	7468633	7468787	.	+	.	ID=lycPyrE00000000889;Parent=lycPyrT00000110712
chrZ	maker	exon	7469856	7470158	.	+	.	ID=lycPyrE00000000890;Parent=lycPyrT00000110712
chrZ	maker	CDS	7465097	7465597	.	+	0	ID=lycPyrC00000000102;Parent=lycPyrT00000110712
chrZ	maker	CDS	7465675	7465750	.	+	0	ID=lycPyrC00000000102;Parent=lycPyrT00000110712
chrZ	maker	CDS	7465882	7465930	.	+	2	ID=lycPyrC00000000102;Parent=lycPyrT00000110712
chrZ	maker	CDS	7466156	7466285	.	+	1	ID=lycPyrC00000000102;Parent=lycPyrT00000110712
chrZ	maker	CDS	7466551	7466607	.	+	0	ID=lycPyrC00000000102;Parent=lycPyrT00000110712
chrZ	maker	CDS	7466909	7467031	.	+	0	ID=lycPyrC00000000102;Parent=lycPyrT00000110712
chrZ	maker	CDS	7468382	7468550	.	+	0	ID=lycPyrC00000000102;Parent=lycPyrT00000110712
chrZ	maker	CDS	7468633	7468787	.	+	2	ID=lycPyrC00000000102;Parent=lycPyrT00000110712
chrZ	maker	CDS	7469856	7470158	.	+	0	ID=lycPyrC00000000102;Parent=lycPyrT00000110712
chrZ	maker	five_prime_UTR	7465090	7465096	.	+	.	ID=lycPyrU00000000204;Parent=lycPyrT00000110712
chrZ	maker	gene	7881801	7883828	.	+	.	ID=lycPyrG00000065216;Dbxref=MobiDBLite:mobidb-lite,SignalP_GRAM_POSITIVE:SignalP-TM;Name=katna1_2;makerName=maker-chrZ-augustus-gene-26.27
chrZ	maker	mRNA	7881801	7883828	.	+	.	ID=lycPyrT00000110713;Parent=lycPyrG00000065216;Dbxref=MobiDBLite:mobidb-lite,SignalP_GRAM_POSITIVE:SignalP-TM;Name=katna1_2;_AED=0.09;_QI=0|1|0|1|0|0.5|2|0|158;_eAED=0.09;product=Katanin p60 ATPase-containing subunit A1
chrZ	maker	exon	7881801	7882130	.	+	.	ID=lycPyrE00000000891;Parent=lycPyrT00000110713
chrZ	maker	exon	7883685	7883828	.	+	.	ID=lycPyrE00000000892;Parent=lycPyrT00000110713
chrZ	maker	CDS	7881801	7882130	.	+	0	ID=lycPyrC00000000103;Parent=lycPyrT00000110713
chrZ	maker	CDS	7883685	7883828	.	+	0	ID=lycPyrC00000000103;Parent=lycPyrT00000110713
chrZ	maker	gene	7930324	7931078	.	+	.	ID=lycPyrG00000065217;Dbxref=Gene3D:G3DSA:2.60.40.10,InterPro:IPR013783,MobiDBLite:mobidb-lite,PANTHER:PTHR23036,PANTHER:PTHR23036:SF29;Name=cntfr;makerName=maker-chrZ-augustus-gene-26.29
chrZ	maker	mRNA	7930324	7931078	.	+	.	ID=lycPyrT00000110714;Parent=lycPyrG00000065217;Dbxref=Gene3D:G3DSA:2.60.40.10,InterPro:IPR013783,MobiDBLite:mobidb-lite,PANTHER:PTHR23036,PANTHER:PTHR23036:SF29;Name=cntfr;_AED=0.19;_QI=0|1|0.5|1|0|0.5|2|22|103;_eAED=0.19;product=Ciliary neurotrophic factor receptor subunit alpha
chrZ	maker	exon	7930324	7930531	.	+	.	ID=lycPyrE00000000893;Parent=lycPyrT00000110714
chrZ	maker	exon	7930953	7931078	.	+	.	ID=lycPyrE00000000894;Parent=lycPyrT00000110714
chrZ	maker	CDS	7930324	7930531	.	+	0	ID=lycPyrC00000000104;Parent=lycPyrT00000110714
chrZ	maker	CDS	7930953	7931056	.	+	2	ID=lycPyrC00000000104;Parent=lycPyrT00000110714
chrZ	maker	three_prime_UTR	7931057	7931078	.	+	.	ID=lycPyrU00000000207;Parent=lycPyrT00000110714
chrZ	maker	gene	8052407	8074080	.	-	.	ID=lycPyrG00000065218;Dbxref=CDD:cd00009,Gene3D:G3DSA:1.10.8.60,Gene3D:G3DSA:2.40.40.20,Gene3D:G3DSA:3.10.330.10,Gene3D:G3DSA:3.40.50.300,InterPro:IPR003338,InterPro:IPR003593,InterPro:IPR003959,InterPro:IPR003960,InterPro:IPR004201,InterPro:IPR005938,InterPro:IPR009010,InterPro:IPR015415,InterPro:IPR027417,InterPro:IPR029067,PANTHER:PTHR23077,PANTHER:PTHR23077:SF69,Pfam:PF00004,Pfam:PF02359,Pfam…
chrZ	maker	mRNA	8052407	8074080	.	-	.	ID=lycPyrT00000110715;Parent=lycPyrG00000065218;Dbxref=CDD:cd00009,Gene3D:G3DSA:1.10.8.60,Gene3D:G3DSA:2.40.40.20,Gene3D:G3DSA:3.10.330.10,Gene3D:G3DSA:3.40.50.300,InterPro:IPR003338,InterPro:IPR003593,InterPro:IPR003959,InterPro:IPR003960,InterPro:IPR004201,InterPro:IPR005938,InterPro:IPR009010,InterPro:IPR015415,InterPro:IPR027417,InterPro:IPR029067,PANTHER:PTHR23077,PANTHER:PTHR23077:SF69,Pfam…
chrZ	maker	exon	8052407	8052850	.	-	.	ID=lycPyrE00000000895;Parent=lycPyrT00000110715
chrZ	maker	exon	8053265	8053400	.	-	.	ID=lycPyrE00000000896;Parent=lycPyrT00000110715
chrZ	maker	exon	8053725	8053880	.	-	.	ID=lycPyrE00000000897;Parent=lycPyrT00000110715
chrZ	maker	exon	8054738	8055046	.	-	.	ID=lycPyrE00000000898;Parent=lycPyrT00000110715
chrZ	maker	exon	8056220	8056432	.	-	.	ID=lycPyrE00000000899;Parent=lycPyrT00000110715
chrZ	maker	exon	8057488	8057610	.	-	.	ID=lycPyrE00000000900;Parent=lycPyrT00000110715
chrZ	maker	exon	8057715	8057879	.	-	.	ID=lycPyrE00000000901;Parent=lycPyrT00000110715
chrZ	maker	exon	8058500	8058612	.	-	.	ID=lycPyrE00000000902;Parent=lycPyrT00000110715
chrZ	maker	exon	8059636	8059771	.	-	.	ID=lycPyrE00000000903;Parent=lycPyrT00000110715
chrZ	maker	exon	8060025	8060158	.	-	.	ID=lycPyrE00000000904;Parent=lycPyrT00000110715
chrZ	maker	exon	8061884	8061986	.	-	.	ID=lycPyrE00000000905;Parent=lycPyrT00000110715
chrZ	maker	exon	8062403	8062534	.	-	.	ID=lycPyrE00000000906;Parent=lycPyrT00000110715
chrZ	maker	exon	8064607	8064737	.	-	.	ID=lycPyrE00000000907;Parent=lycPyrT00000110715
chrZ	maker	exon	8067865	8068007	.	-	.	ID=lycPyrE00000000908;Parent=lycPyrT00000110715
chrZ	maker	exon	8069809	8069981	.	-	.	ID=lycPyrE00000000909;Parent=lycPyrT00000110715
chrZ	maker	exon	8070359	8070470	.	-	.	ID=lycPyrE00000000910;Parent=lycPyrT00000110715
chrZ	maker	exon	8071217	8071332	.	-	.	ID=lycPyrE00000000911;Parent=lycPyrT00000110715
chrZ	maker	exon	8074075	8074080	.	-	.	ID=lycPyrE00000000912;Parent=lycPyrT00000110715
chrZ	maker	CDS	8052552	8052850	.	-	2	ID=lycPyrC00000000105;Parent=lycPyrT00000110715
chrZ	maker	CDS	8053265	8053400	.	-	0	ID=lycPyrC00000000105;Parent=lycPyrT00000110715
chrZ	maker	CDS	8053725	8053880	.	-	0	ID=lycPyrC00000000105;Parent=lycPyrT00000110715
chrZ	maker	CDS	8054738	8055046	.	-	0	ID=lycPyrC00000000105;Parent=lycPyrT00000110715
chrZ	maker	CDS	8056220	8056432	.	-	0	ID=lycPyrC00000000105;Parent=lycPyrT00000110715
chrZ	maker	CDS	8057488	8057610	.	-	0	ID=lycPyrC00000000105;Parent=lycPyrT00000110715
chrZ	maker	CDS	8057715	8057879	.	-	0	ID=lycPyrC00000000105;Parent=lycPyrT00000110715
chrZ	maker	CDS	8058500	8058612	.	-	2	ID=lycPyrC00000000105;Parent=lycPyrT00000110715
chrZ	maker	CDS	8059636	8059771	.	-	0	ID=lycPyrC00000000105;Parent=lycPyrT00000110715
chrZ	maker	CDS	8060025	8060158	.	-	2	ID=lycPyrC00000000105;Parent=lycPyrT00000110715
chrZ	maker	CDS	8061884	8061986	.	-	0	ID=lycPyrC00000000105;Parent=lycPyrT00000110715
chrZ	maker	CDS	8062403	8062534	.	-	0	ID=lycPyrC00000000105;Parent=lycPyrT00000110715
chrZ	maker	CDS	8064607	8064737	.	-	2	ID=lycPyrC00000000105;Parent=lycPyrT00000110715
chrZ	maker	CDS	8067865	8068007	.	-	1	ID=lycPyrC00000000105;Parent=lycPyrT00000110715
chrZ	maker	CDS	8069809	8069981	.	-	0	ID=lycPyrC00000000105;Parent=lycPyrT00000110715
chrZ	maker	CDS	8070359	8070470	.	-	1	ID=lycPyrC00000000105;Parent=lycPyrT00000110715
chrZ	maker	CDS	8071217	8071332	.	-	0	ID=lycPyrC00000000105;Parent=lycPyrT00000110715
chrZ	maker	CDS	8074075	8074080	.	-	0	ID=lycPyrC00000000105;Parent=lycPyrT00000110715
chrZ	maker	three_prime_UTR	8052407	8052551	.	-	.	ID=lycPyrU00000000209;Parent=lycPyrT00000110715
chrZ	maker	gene	8088815	8089690	.	-	.	ID=lycPyrG00000065219;Name=mcmbp;makerName=maker-chrZ-snap-gene-27.17
chrZ	maker	mRNA	8088815	8089690	.	-	.	ID=lycPyrT00000110716;Parent=lycPyrG00000065219;Name=mcmbp;_AED=0.00;_QI=0|1|1|1|1|1|2|432|147;_eAED=0.00;product=Mini-chromosome maintenance complex-binding protein
chrZ	maker	exon	8088815	8089690	.	-	.	ID=lycPyrE00000000913;Parent=lycPyrT00000110716
chrZ	maker	CDS	8089247	8089690	.	-	0	ID=lycPyrC00000000106;Parent=lycPyrT00000110716
chrZ	maker	three_prime_UTR	8088815	8089246	.	-	.	ID=lycPyrU00000000211;Parent=lycPyrT00000110716
chrZ	maker	gene	8091789	8092846	.	-	.	ID=lycPyrG00000065220;Dbxref=Phobius:CYTOPLASMIC_DOMAIN,Phobius:NON_CYTOPLASMIC_DOMAIN,Phobius:TRANSMEMBRANE;Name=fmod_2;makerName=snap_masked-chrZ-processed-gene-27.41
chrZ	maker	mRNA	8091789	8092846	.	-	.	ID=lycPyrT00000110717;Parent=lycPyrG00000065220;Dbxref=Phobius:CYTOPLASMIC_DOMAIN,Phobius:NON_CYTOPLASMIC_DOMAIN,Phobius:TRANSMEMBRANE;Name=fmod_2;_AED=0.02;_QI=0|0|0.25|0.5|1|1|4|0|83;_eAED=0.02;product=Fibromodulin
chrZ	maker	exon	8091789	8091909	.	-	.	ID=lycPyrE00000000914;Parent=lycPyrT00000110717
chrZ	maker	exon	8092236	8092288	.	-	.	ID=lycPyrE00000000915;Parent=lycPyrT00000110717
chrZ	maker	exon	8092508	8092578	.	-	.	ID=lycPyrE00000000916;Parent=lycPyrT00000110717
chrZ	maker	exon	8092840	8092846	.	-	.	ID=lycPyrE00000000917;Parent=lycPyrT00000110717
chrZ	maker	CDS	8091789	8091909	.	-	1	ID=lycPyrC00000000107;Parent=lycPyrT00000110717
chrZ	maker	CDS	8092236	8092288	.	-	0	ID=lycPyrC00000000107;Parent=lycPyrT00000110717
chrZ	maker	CDS	8092508	8092578	.	-	2	ID=lycPyrC00000000107;Parent=lycPyrT00000110717
chrZ	maker	CDS	8092840	8092846	.	-	0	ID=lycPyrC00000000107;Parent=lycPyrT00000110717
chrZ	maker	gene	8169294	8183561	.	+	.	ID=lycPyrG00000065221;Dbxref=CDD:cd08394,Gene3D:G3DSA:2.60.40.150,InterPro:IPR000008,InterPro:IPR027080,InterPro:IPR035892,PANTHER:PTHR10480,PANTHER:PTHR10480:SF8,Pfam:PF00168,Phobius:NON_CYTOPLASMIC_DOMAIN,Phobius:SIGNAL_PEPTIDE,Phobius:SIGNAL_PEPTIDE_C_REGION,Phobius:SIGNAL_PEPTIDE_H_REGION,Phobius:SIGNAL_PEPTIDE_N_REGION,SMART:SM00239,SUPERFAMILY:SSF49562;Name=ighm;Ontology_term=GO:0007268,GO:…
chrZ	maker	mRNA	8169294	8183561	.	+	.	ID=lycPyrT00000110718;Parent=lycPyrG00000065221;Dbxref=CDD:cd08394,Gene3D:G3DSA:2.60.40.150,InterPro:IPR000008,InterPro:IPR027080,InterPro:IPR035892,PANTHER:PTHR10480,PANTHER:PTHR10480:SF8,Pfam:PF00168,Phobius:NON_CYTOPLASMIC_DOMAIN,Phobius:SIGNAL_PEPTIDE,Phobius:SIGNAL_PEPTIDE_C_REGION,Phobius:SIGNAL_PEPTIDE_H_REGION,Phobius:SIGNAL_PEPTIDE_N_REGION,SMART:SM00239,SUPERFAMILY:SSF49562;Name=ighm;On…
chrZ	maker	exon	8169294	8169358	.	+	.	ID=lycPyrE00000000918;Parent=lycPyrT00000110718
chrZ	maker	exon	8169928	8169942	.	+	.	ID=lycPyrE00000000919;Parent=lycPyrT00000110718
chrZ	maker	exon	8171096	8171123	.	+	.	ID=lycPyrE00000000920;Parent=lycPyrT00000110718
chrZ	maker	exon	8173161	8173227	.	+	.	ID=lycPyrE00000000921;Parent=lycPyrT00000110718
chrZ	maker	exon	8175911	8176010	.	+	.	ID=lycPyrE00000000922;Parent=lycPyrT00000110718
chrZ	maker	exon	8179788	8179905	.	+	.	ID=lycPyrE00000000923;Parent=lycPyrT00000110718
chrZ	maker	exon	8180860	8180983	.	+	.	ID=lycPyrE00000000924;Parent=lycPyrT00000110718
chrZ	maker	exon	8183518	8183561	.	+	.	ID=lycPyrE00000000925;Parent=lycPyrT00000110718
chrZ	maker	CDS	8169932	8169942	.	+	0	ID=lycPyrC00000000108;Parent=lycPyrT00000110718
chrZ	maker	CDS	8171096	8171123	.	+	1	ID=lycPyrC00000000108;Parent=lycPyrT00000110718
chrZ	maker	CDS	8173161	8173227	.	+	0	ID=lycPyrC00000000108;Parent=lycPyrT00000110718
chrZ	maker	CDS	8175911	8176010	.	+	2	ID=lycPyrC00000000108;Parent=lycPyrT00000110718
chrZ	maker	CDS	8179788	8179905	.	+	1	ID=lycPyrC00000000108;Parent=lycPyrT00000110718
chrZ	maker	CDS	8180860	8180983	.	+	0	ID=lycPyrC00000000108;Parent=lycPyrT00000110718
chrZ	maker	CDS	8183518	8183561	.	+	2	ID=lycPyrC00000000108;Parent=lycPyrT00000110718
chrZ	maker	five_prime_UTR	8169294	8169358	.	+	.	ID=lycPyrU00000000216;Parent=lycPyrT00000110718
chrZ	maker	five_prime_UTR	8169928	8169931	.	+	.	ID=lycPyrU00000000216;Parent=lycPyrT00000110718
chrZ	maker	gene	8275294	8293848	.	+	.	ID=lycPyrG00000065222;Dbxref=CDD:cd00029,CDD:cd04027,Gene3D:G3DSA:2.60.40.150,Gene3D:G3DSA:3.30.60.20,InterPro:IPR000008,InterPro:IPR002219,InterPro:IPR020454,InterPro:IPR027080,InterPro:IPR035892,InterPro:IPR037302,PANTHER:PTHR10480,PRINTS:PR00008,PRINTS:PR00360,Pfam:PF00130,Pfam:PF00168,ProSitePatterns:PS00479,ProSiteProfiles:PS50004,ProSiteProfiles:PS50081,SMART:SM00109,SMART:SM00239,SUPERFAMI…
chrZ	maker	mRNA	8275294	8293848	.	+	.	ID=lycPyrT00000110719;Parent=lycPyrG00000065222;Dbxref=CDD:cd00029,CDD:cd04027,Gene3D:G3DSA:2.60.40.150,Gene3D:G3DSA:3.30.60.20,InterPro:IPR000008,InterPro:IPR002219,InterPro:IPR020454,InterPro:IPR027080,InterPro:IPR035892,InterPro:IPR037302,PANTHER:PTHR10480,PRINTS:PR00008,PRINTS:PR00360,Pfam:PF00130,Pfam:PF00168,ProSitePatterns:PS00479,ProSiteProfiles:PS50004,ProSiteProfiles:PS50081,SMART:SM001…
chrZ	maker	exon	8275294	8275513	.	+	.	ID=lycPyrE00000000926;Parent=lycPyrT00000110719
chrZ	maker	exon	8283280	8283507	.	+	.	ID=lycPyrE00000000927;Parent=lycPyrT00000110719
chrZ	maker	exon	8283816	8283957	.	+	.	ID=lycPyrE00000000928;Parent=lycPyrT00000110719
chrZ	maker	exon	8292628	8292797	.	+	.	ID=lycPyrE00000000929;Parent=lycPyrT00000110719
chrZ	maker	exon	8293676	8293848	.	+	.	ID=lycPyrE00000000930;Parent=lycPyrT00000110719
chrZ	maker	CDS	8275294	8275513	.	+	0	ID=lycPyrC00000000109;Parent=lycPyrT00000110719
chrZ	maker	CDS	8283280	8283507	.	+	2	ID=lycPyrC00000000109;Parent=lycPyrT00000110719
chrZ	maker	CDS	8283816	8283957	.	+	2	ID=lycPyrC00000000109;Parent=lycPyrT00000110719
chrZ	maker	CDS	8292628	8292797	.	+	1	ID=lycPyrC00000000109;Parent=lycPyrT00000110719
chrZ	maker	CDS	8293676	8293848	.	+	2	ID=lycPyrC00000000109;Parent=lycPyrT00000110719
chrZ	maker	gene	8302621	8316992	.	+	.	ID=lycPyrG00000065223;Dbxref=Gene3D:G3DSA:1.10.357.50,InterPro:IPR010439,InterPro:IPR014770,InterPro:IPR027080,PANTHER:PTHR10480,PANTHER:PTHR10480:SF8,Pfam:PF06292,ProSiteProfiles:PS51258,SMART:SM01145;Name=krfa;Ontology_term=GO:0007268,GO:0019992;makerName=maker-chrZ-snap-gene-27.5
chrZ	maker	mRNA	8302621	8316992	.	+	.	ID=lycPyrT00000110720;Parent=lycPyrG00000065223;Dbxref=Gene3D:G3DSA:1.10.357.50,InterPro:IPR010439,InterPro:IPR014770,InterPro:IPR027080,PANTHER:PTHR10480,PANTHER:PTHR10480:SF8,Pfam:PF06292,ProSiteProfiles:PS51258,SMART:SM01145;Name=krfa;Ontology_term=GO:0007268,GO:0019992;_AED=0.07;_QI=0|1|0.6|1|1|1|5|0|193;_eAED=0.07;product=Feather keratin 4
chrZ	maker	exon	8302621	8302755	.	+	.	ID=lycPyrE00000000931;Parent=lycPyrT00000110720
chrZ	maker	exon	8303555	8303688	.	+	.	ID=lycPyrE00000000932;Parent=lycPyrT00000110720
chrZ	maker	exon	8304604	8304689	.	+	.	ID=lycPyrE00000000933;Parent=lycPyrT00000110720
chrZ	maker	exon	8312156	8312282	.	+	.	ID=lycPyrE00000000934;Parent=lycPyrT00000110720
chrZ	maker	exon	8316896	8316992	.	+	.	ID=lycPyrE00000000935;Parent=lycPyrT00000110720
chrZ	maker	CDS	8302621	8302755	.	+	0	ID=lycPyrC00000000110;Parent=lycPyrT00000110720
chrZ	maker	CDS	8303555	8303688	.	+	0	ID=lycPyrC00000000110;Parent=lycPyrT00000110720
chrZ	maker	CDS	8304604	8304689	.	+	1	ID=lycPyrC00000000110;Parent=lycPyrT00000110720
chrZ	maker	CDS	8312156	8312282	.	+	2	ID=lycPyrC00000000110;Parent=lycPyrT00000110720
chrZ	maker	CDS	8316896	8316992	.	+	1	ID=lycPyrC00000000110;Parent=lycPyrT00000110720
chrZ	maker	gene	8328982	8343012	.	+	.	ID=lycPyrG00000065224;Dbxref=Gene3D:G3DSA:1.20.58.1100,InterPro:IPR014772,InterPro:IPR019558,InterPro:IPR027080,PANTHER:PTHR10480,PANTHER:PTHR10480:SF12,Pfam:PF10540,ProSiteProfiles:PS51259;Name=ttr;Ontology_term=GO:0007268,GO:0019992;makerName=maker-chrZ-snap-gene-27.7
chrZ	maker	mRNA	8328982	8343012	.	+	.	ID=lycPyrT00000110721;Parent=lycPyrG00000065224;Dbxref=Gene3D:G3DSA:1.20.58.1100,InterPro:IPR014772,InterPro:IPR019558,InterPro:IPR027080,PANTHER:PTHR10480,PANTHER:PTHR10480:SF12,Pfam:PF10540,ProSiteProfiles:PS51259;Name=ttr;Ontology_term=GO:0007268,GO:0019992;_AED=0.08;_QI=34|0.66|0.75|1|1|1|4|37|184;_eAED=0.08;product=Transthyretin
chrZ	maker	exon	8328982	8329134	.	+	.	ID=lycPyrE00000000936;Parent=lycPyrT00000110721
chrZ	maker	exon	8331051	8331174	.	+	.	ID=lycPyrE00000000937;Parent=lycPyrT00000110721
chrZ	maker	exon	8342271	8342351	.	+	.	ID=lycPyrE00000000938;Parent=lycPyrT00000110721
chrZ	maker	exon	8342745	8343012	.	+	.	ID=lycPyrE00000000939;Parent=lycPyrT00000110721
chrZ	maker	CDS	8329016	8329134	.	+	0	ID=lycPyrC00000000111;Parent=lycPyrT00000110721
chrZ	maker	CDS	8331051	8331174	.	+	1	ID=lycPyrC00000000111;Parent=lycPyrT00000110721
chrZ	maker	CDS	8342271	8342351	.	+	0	ID=lycPyrC00000000111;Parent=lycPyrT00000110721
chrZ	maker	CDS	8342745	8342975	.	+	0	ID=lycPyrC00000000111;Parent=lycPyrT00000110721
chrZ	maker	five_prime_UTR	8328982	8329015	.	+	.	ID=lycPyrU00000000222;Parent=lycPyrT00000110721
chrZ	maker	three_prime_UTR	8342976	8343012	.	+	.	ID=lycPyrU00000000221;Parent=lycPyrT00000110721
chrZ	maker	gene	8350010	8351647	.	+	.	ID=lycPyrG00000065225;Dbxref=CDD:cd08395,Gene3D:G3DSA:2.60.40.150,InterPro:IPR000008,InterPro:IPR027080,InterPro:IPR035892,PANTHER:PTHR10480,PANTHER:PTHR10480:SF8,Pfam:PF00168,ProSiteProfiles:PS50004,SUPERFAMILY:SSF49562;Name=plcz1;Ontology_term=GO:0007268,GO:0019992;makerName=maker-chrZ-snap-gene-27.9
chrZ	maker	mRNA	8350010	8351647	.	+	.	ID=lycPyrT00000110722;Parent=lycPyrG00000065225;Dbxref=CDD:cd08395,Gene3D:G3DSA:2.60.40.150,InterPro:IPR000008,InterPro:IPR027080,InterPro:IPR035892,PANTHER:PTHR10480,PANTHER:PTHR10480:SF8,Pfam:PF00168,ProSiteProfiles:PS50004,SUPERFAMILY:SSF49562;Name=plcz1;Ontology_term=GO:0007268,GO:0019992;_AED=0.10;_QI=38|1|0|1|1|0.5|2|0|135;_eAED=0.10;product=1-phosphatidylinositol 4%2C5-bisphosphate phospho…
chrZ	maker	exon	8350010	8350169	.	+	.	ID=lycPyrE00000000940;Parent=lycPyrT00000110722
chrZ	maker	exon	8351365	8351647	.	+	.	ID=lycPyrE00000000941;Parent=lycPyrT00000110722
chrZ	maker	CDS	8350048	8350169	.	+	0	ID=lycPyrC00000000112;Parent=lycPyrT00000110722
chrZ	maker	CDS	8351365	8351647	.	+	1	ID=lycPyrC00000000112;Parent=lycPyrT00000110722
chrZ	maker	five_prime_UTR	8350010	8350047	.	+	.	ID=lycPyrU00000000224;Parent=lycPyrT00000110722
chrZ	maker	gene	8411618	8458015	.	+	.	ID=lycPyrG00000065226;Dbxref=CDD:cd02073,Gene3D:G3DSA:3.40.1110.10,InterPro:IPR001757,InterPro:IPR006539,InterPro:IPR008250,InterPro:IPR018303,InterPro:IPR023298,InterPro:IPR023299,InterPro:IPR030350,InterPro:IPR032630,InterPro:IPR032631,InterPro:IPR036412,MobiDBLite:mobidb-lite,PANTHER:PTHR24092,PANTHER:PTHR24092:SF52,PRINTS:PR00119,Pfam:PF00122,Pfam:PF13246,Pfam:PF16209,Pfam:PF16212,Phobius:CYT…
chrZ	maker	mRNA	8411618	8458015	.	+	.	ID=lycPyrT00000110723;Parent=lycPyrG00000065226;Dbxref=CDD:cd02073,Gene3D:G3DSA:3.40.1110.10,InterPro:IPR001757,InterPro:IPR006539,InterPro:IPR008250,InterPro:IPR018303,InterPro:IPR023298,InterPro:IPR023299,InterPro:IPR030350,InterPro:IPR032630,InterPro:IPR032631,InterPro:IPR036412,MobiDBLite:mobidb-lite,PANTHER:PTHR24092,PANTHER:PTHR24092:SF52,PRINTS:PR00119,Pfam:PF00122,Pfam:PF13246,Pfam:PF1620…
chrZ	maker	exon	8411618	8411656	.	+	.	ID=lycPyrE00000000942;Parent=lycPyrT00000110723
chrZ	maker	exon	8417566	8417679	.	+	.	ID=lycPyrE00000000943;Parent=lycPyrT00000110723
chrZ	maker	exon	8419775	8419873	.	+	.	ID=lycPyrE00000000944;Parent=lycPyrT00000110723
chrZ	maker	exon	8420735	8420796	.	+	.	ID=lycPyrE00000000945;Parent=lycPyrT00000110723
chrZ	maker	exon	8422369	8422441	.	+	.	ID=lycPyrE00000000946;Parent=lycPyrT00000110723
chrZ	maker	exon	8422624	8422694	.	+	.	ID=lycPyrE00000000947;Parent=lycPyrT00000110723
chrZ	maker	exon	8423846	8423928	.	+	.	ID=lycPyrE00000000948;Parent=lycPyrT00000110723
chrZ	maker	exon	8427720	8427878	.	+	.	ID=lycPyrE00000000949;Parent=lycPyrT00000110723
chrZ	maker	exon	8428618	8428706	.	+	.	ID=lycPyrE00000000950;Parent=lycPyrT00000110723
chrZ	maker	exon	8433664	8433860	.	+	.	ID=lycPyrE00000000951;Parent=lycPyrT00000110723
chrZ	maker	exon	8434977	8435185	.	+	.	ID=lycPyrE00000000952;Parent=lycPyrT00000110723
chrZ	maker	exon	8435745	8435816	.	+	.	ID=lycPyrE00000000953;Parent=lycPyrT00000110723
chrZ	maker	exon	8437254	8437297	.	+	.	ID=lycPyrE00000000954;Parent=lycPyrT00000110723
chrZ	maker	exon	8438853	8439018	.	+	.	ID=lycPyrE00000000955;Parent=lycPyrT00000110723
chrZ	maker	exon	8439820	8440008	.	+	.	ID=lycPyrE00000000956;Parent=lycPyrT00000110723
chrZ	maker	exon	8440782	8440897	.	+	.	ID=lycPyrE00000000957;Parent=lycPyrT00000110723
chrZ	maker	exon	8442294	8442462	.	+	.	ID=lycPyrE00000000958;Parent=lycPyrT00000110723
chrZ	maker	exon	8443242	8443326	.	+	.	ID=lycPyrE00000000959;Parent=lycPyrT00000110723
chrZ	maker	exon	8443992	8444146	.	+	.	ID=lycPyrE00000000960;Parent=lycPyrT00000110723
chrZ	maker	exon	8445190	8445295	.	+	.	ID=lycPyrE00000000961;Parent=lycPyrT00000110723
chrZ	maker	exon	8446095	8446242	.	+	.	ID=lycPyrE00000000962;Parent=lycPyrT00000110723
chrZ	maker	exon	8447563	8447746	.	+	.	ID=lycPyrE00000000963;Parent=lycPyrT00000110723
chrZ	maker	exon	8449286	8449478	.	+	.	ID=lycPyrE00000000964;Parent=lycPyrT00000110723
chrZ	maker	exon	8450736	8450925	.	+	.	ID=lycPyrE00000000965;Parent=lycPyrT00000110723
chrZ	maker	exon	8451883	8452128	.	+	.	ID=lycPyrE00000000966;Parent=lycPyrT00000110723
chrZ	maker	exon	8453478	8453616	.	+	.	ID=lycPyrE00000000967;Parent=lycPyrT00000110723
chrZ	maker	exon	8455512	8455642	.	+	.	ID=lycPyrE00000000968;Parent=lycPyrT00000110723
chrZ	maker	exon	8457527	8458015	.	+	.	ID=lycPyrE00000000969;Parent=lycPyrT00000110723
chrZ	maker	CDS	8411618	8411656	.	+	0	ID=lycPyrC00000000113;Parent=lycPyrT00000110723
chrZ	maker	CDS	8417566	8417679	.	+	0	ID=lycPyrC00000000113;Parent=lycPyrT00000110723
chrZ	maker	CDS	8419775	8419873	.	+	0	ID=lycPyrC00000000113;Parent=lycPyrT00000110723
chrZ	maker	CDS	8420735	8420796	.	+	0	ID=lycPyrC00000000113;Parent=lycPyrT00000110723
chrZ	maker	CDS	8422369	8422441	.	+	1	ID=lycPyrC00000000113;Parent=lycPyrT00000110723
chrZ	maker	CDS	8422624	8422694	.	+	0	ID=lycPyrC00000000113;Parent=lycPyrT00000110723
chrZ	maker	CDS	8423846	8423928	.	+	1	ID=lycPyrC00000000113;Parent=lycPyrT00000110723
chrZ	maker	CDS	8427720	8427878	.	+	2	ID=lycPyrC00000000113;Parent=lycPyrT00000110723
chrZ	maker	CDS	8428618	8428706	.	+	2	ID=lycPyrC00000000113;Parent=lycPyrT00000110723
chrZ	maker	CDS	8433664	8433860	.	+	0	ID=lycPyrC00000000113;Parent=lycPyrT00000110723
chrZ	maker	CDS	8434977	8435185	.	+	1	ID=lycPyrC00000000113;Parent=lycPyrT00000110723
chrZ	maker	CDS	8435745	8435816	.	+	2	ID=lycPyrC00000000113;Parent=lycPyrT00000110723
chrZ	maker	CDS	8437254	8437297	.	+	2	ID=lycPyrC00000000113;Parent=lycPyrT00000110723
chrZ	maker	CDS	8438853	8439018	.	+	0	ID=lycPyrC00000000113;Parent=lycPyrT00000110723
chrZ	maker	CDS	8439820	8440008	.	+	2	ID=lycPyrC00000000113;Parent=lycPyrT00000110723
chrZ	maker	CDS	8440782	8440897	.	+	2	ID=lycPyrC00000000113;Parent=lycPyrT00000110723
chrZ	maker	CDS	8442294	8442462	.	+	0	ID=lycPyrC00000000113;Parent=lycPyrT00000110723
chrZ	maker	CDS	8443242	8443326	.	+	2	ID=lycPyrC00000000113;Parent=lycPyrT00000110723
chrZ	maker	CDS	8443992	8444146	.	+	1	ID=lycPyrC00000000113;Parent=lycPyrT00000110723
chrZ	maker	CDS	8445190	8445295	.	+	2	ID=lycPyrC00000000113;Parent=lycPyrT00000110723
chrZ	maker	CDS	8446095	8446242	.	+	1	ID=lycPyrC00000000113;Parent=lycPyrT00000110723
chrZ	maker	CDS	8447563	8447746	.	+	0	ID=lycPyrC00000000113;Parent=lycPyrT00000110723
chrZ	maker	CDS	8449286	8449478	.	+	2	ID=lycPyrC00000000113;Parent=lycPyrT00000110723
chrZ	maker	CDS	8450736	8450925	.	+	1	ID=lycPyrC00000000113;Parent=lycPyrT00000110723
chrZ	maker	CDS	8451883	8452128	.	+	0	ID=lycPyrC00000000113;Parent=lycPyrT00000110723
chrZ	maker	CDS	8453478	8453616	.	+	0	ID=lycPyrC00000000113;Parent=lycPyrT00000110723
chrZ	maker	CDS	8455512	8455642	.	+	2	ID=lycPyrC00000000113;Parent=lycPyrT00000110723
chrZ	maker	CDS	8457527	8457748	.	+	0	ID=lycPyrC00000000113;Parent=lycPyrT00000110723
chrZ	maker	three_prime_UTR	8457749	8458015	.	+	.	ID=lycPyrU00000000225;Parent=lycPyrT00000110723
chrZ	maker	gene	8510162	8513372	.	+	.	ID=lycPyrG00000065227;Dbxref=Gene3D:G3DSA:1.20.58.900,InterPro:IPR004012,PANTHER:PTHR15591,PANTHER:PTHR15591:SF14,Pfam:PF02759,ProSiteProfiles:PS50826;Name=xirp1;makerName=maker-chrZ-augustus-gene-28.120
chrZ	maker	mRNA	8510162	8513372	.	+	.	ID=lycPyrT00000110724;Parent=lycPyrG00000065227;Dbxref=Gene3D:G3DSA:1.20.58.900,InterPro:IPR004012,PANTHER:PTHR15591,PANTHER:PTHR15591:SF14,Pfam:PF02759,ProSiteProfiles:PS50826;Name=xirp1;_AED=0.02;_QI=0|1|0.33|1|1|0.66|3|0|159;_eAED=0.02;product=Xin actin-binding repeat-containing protein 1
chrZ	maker	exon	8510162	8510359	.	+	.	ID=lycPyrE00000000970;Parent=lycPyrT00000110724
chrZ	maker	exon	8512403	8512577	.	+	.	ID=lycPyrE00000000971;Parent=lycPyrT00000110724
chrZ	maker	exon	8513269	8513372	.	+	.	ID=lycPyrE00000000972;Parent=lycPyrT00000110724
chrZ	maker	CDS	8510162	8510359	.	+	0	ID=lycPyrC00000000114;Parent=lycPyrT00000110724
chrZ	maker	CDS	8512403	8512577	.	+	0	ID=lycPyrC00000000114;Parent=lycPyrT00000110724
chrZ	maker	CDS	8513269	8513372	.	+	2	ID=lycPyrC00000000114;Parent=lycPyrT00000110724
chrZ	maker	gene	8514457	8516941	.	+	.	ID=lycPyrG00000065228;Dbxref=Gene3D:G3DSA:1.20.58.900,InterPro:IPR004012,MobiDBLite:mobidb-lite,PANTHER:PTHR15591,PANTHER:PTHR15591:SF14,Pfam:PF02759,ProSiteProfiles:PS50826,SMART:SM00593;Name=chd1_3;makerName=maker-chrZ-augustus-gene-28.122
chrZ	maker	mRNA	8514457	8516941	.	+	.	ID=lycPyrT00000110725;Parent=lycPyrG00000065228;Dbxref=Gene3D:G3DSA:1.20.58.900,InterPro:IPR004012,MobiDBLite:mobidb-lite,PANTHER:PTHR15591,PANTHER:PTHR15591:SF14,Pfam:PF02759,ProSiteProfiles:PS50826,SMART:SM00593;Name=chd1_3;_AED=0.00;_QI=0|1|0.5|1|1|0.5|2|174|343;_eAED=0.00;product=Chromodomain-helicase-DNA-binding protein 1
chrZ	maker	exon	8514457	8514502	.	+	.	ID=lycPyrE00000000973;Parent=lycPyrT00000110725
chrZ	maker	exon	8515782	8516941	.	+	.	ID=lycPyrE00000000974;Parent=lycPyrT00000110725
chrZ	maker	CDS	8514457	8514502	.	+	0	ID=lycPyrC00000000115;Parent=lycPyrT00000110725
chrZ	maker	CDS	8515782	8516767	.	+	2	ID=lycPyrC00000000115;Parent=lycPyrT00000110725
chrZ	maker	three_prime_UTR	8516768	8516941	.	+	.	ID=lycPyrU00000000229;Parent=lycPyrT00000110725
chrZ	maker	gene	8533792	8536487	.	+	.	ID=lycPyrG00000065229;Dbxref=PANTHER:PTHR24051,PANTHER:PTHR24051:SF6;Name=pax1_2;makerName=maker-chrZ-augustus-gene-28.124
chrZ	maker	mRNA	8533792	8536487	.	+	.	ID=lycPyrT00000110726;Parent=lycPyrG00000065229;Dbxref=PANTHER:PTHR24051,PANTHER:PTHR24051:SF6;Name=pax1_2;_AED=0.25;_QI=0|1|0.5|1|0.66|0.25|4|0|273;_eAED=0.25;product=Paired box protein Pax-1 (Fragment)
chrZ	maker	exon	8533792	8533906	.	+	.	ID=lycPyrE00000000975;Parent=lycPyrT00000110726
chrZ	maker	exon	8534475	8534702	.	+	.	ID=lycPyrE00000000976;Parent=lycPyrT00000110726
chrZ	maker	exon	8535153	8535395	.	+	.	ID=lycPyrE00000000977;Parent=lycPyrT00000110726
chrZ	maker	exon	8536255	8536487	.	+	.	ID=lycPyrE00000000978;Parent=lycPyrT00000110726
chrZ	maker	CDS	8533792	8533906	.	+	0	ID=lycPyrC00000000116;Parent=lycPyrT00000110726
chrZ	maker	CDS	8534475	8534702	.	+	2	ID=lycPyrC00000000116;Parent=lycPyrT00000110726
chrZ	maker	CDS	8535153	8535395	.	+	2	ID=lycPyrC00000000116;Parent=lycPyrT00000110726
chrZ	maker	CDS	8536255	8536487	.	+	2	ID=lycPyrC00000000116;Parent=lycPyrT00000110726
chrZ	maker	gene	8537217	8539480	.	+	.	ID=lycPyrG00000065230;Dbxref=MobiDBLite:mobidb-lite,PANTHER:PTHR24051,PANTHER:PTHR24051:SF6;Name=asmt;makerName=maker-chrZ-snap-gene-28.76
chrZ	maker	mRNA	8537217	8539480	.	+	.	ID=lycPyrT00000110727;Parent=lycPyrG00000065230;Dbxref=MobiDBLite:mobidb-lite,PANTHER:PTHR24051,PANTHER:PTHR24051:SF6;Name=asmt;_AED=0.05;_QI=92|0.5|0|1|0.5|0.33|3|0|185;_eAED=0.05;product=Acetylserotonin O-methyltransferase
chrZ	maker	exon	8537217	8537507	.	+	.	ID=lycPyrE00000000979;Parent=lycPyrT00000110727
chrZ	maker	exon	8537892	8538053	.	+	.	ID=lycPyrE00000000980;Parent=lycPyrT00000110727
chrZ	maker	exon	8539287	8539480	.	+	.	ID=lycPyrE00000000981;Parent=lycPyrT00000110727
chrZ	maker	CDS	8537309	8537507	.	+	0	ID=lycPyrC00000000117;Parent=lycPyrT00000110727
chrZ	maker	CDS	8537892	8538053	.	+	2	ID=lycPyrC00000000117;Parent=lycPyrT00000110727
chrZ	maker	CDS	8539287	8539480	.	+	2	ID=lycPyrC00000000117;Parent=lycPyrT00000110727
chrZ	maker	five_prime_UTR	8537217	8537308	.	+	.	ID=lycPyrU00000000234;Parent=lycPyrT00000110727
chrZ	maker	gene	8540606	8547301	.	+	.	ID=lycPyrG00000065231;Dbxref=CDD:cd00047,Coils:Coil,InterPro:IPR000242,InterPro:IPR000387,InterPro:IPR003595,InterPro:IPR016130,InterPro:IPR028855,InterPro:IPR029021,PANTHER:PTHR19134,PANTHER:PTHR19134:SF297,PRINTS:PR00700,Pfam:PF00102,Phobius:CYTOPLASMIC_DOMAIN,Phobius:NON_CYTOPLASMIC_DOMAIN,Phobius:TRANSMEMBRANE,ProSitePatterns:PS00383,ProSiteProfiles:PS50055,ProSiteProfiles:PS50056,SMART:SM001…
chrZ	maker	mRNA	8540606	8547301	.	+	.	ID=lycPyrT00000110728;Parent=lycPyrG00000065231;Dbxref=CDD:cd00047,Coils:Coil,InterPro:IPR000242,InterPro:IPR000387,InterPro:IPR003595,InterPro:IPR016130,InterPro:IPR028855,InterPro:IPR029021,PANTHER:PTHR19134,PANTHER:PTHR19134:SF297,PRINTS:PR00700,Pfam:PF00102,Phobius:CYTOPLASMIC_DOMAIN,Phobius:NON_CYTOPLASMIC_DOMAIN,Phobius:TRANSMEMBRANE,ProSitePatterns:PS00383,ProSiteProfiles:PS50055,ProSitePr…
chrZ	maker	exon	8540606	8541001	.	+	.	ID=lycPyrE00000000982;Parent=lycPyrT00000110728
chrZ	maker	exon	8541182	8541249	.	+	.	ID=lycPyrE00000000983;Parent=lycPyrT00000110728
chrZ	maker	exon	8541543	8541685	.	+	.	ID=lycPyrE00000000984;Parent=lycPyrT00000110728
chrZ	maker	exon	8541822	8541909	.	+	.	ID=lycPyrE00000000985;Parent=lycPyrT00000110728
chrZ	maker	exon	8542501	8542603	.	+	.	ID=lycPyrE00000000986;Parent=lycPyrT00000110728
chrZ	maker	exon	8542975	8543011	.	+	.	ID=lycPyrE00000000987;Parent=lycPyrT00000110728
chrZ	maker	exon	8543728	8543847	.	+	.	ID=lycPyrE00000000988;Parent=lycPyrT00000110728
chrZ	maker	exon	8544019	8544135	.	+	.	ID=lycPyrE00000000989;Parent=lycPyrT00000110728
chrZ	maker	exon	8545241	8545398	.	+	.	ID=lycPyrE00000000990;Parent=lycPyrT00000110728
chrZ	maker	exon	8545475	8545610	.	+	.	ID=lycPyrE00000000991;Parent=lycPyrT00000110728
chrZ	maker	exon	8546689	8547027	.	+	.	ID=lycPyrE00000000992;Parent=lycPyrT00000110728
chrZ	maker	exon	8547152	8547301	.	+	.	ID=lycPyrE00000000993;Parent=lycPyrT00000110728
chrZ	maker	CDS	8540883	8541001	.	+	0	ID=lycPyrC00000000118;Parent=lycPyrT00000110728
chrZ	maker	CDS	8541182	8541249	.	+	1	ID=lycPyrC00000000118;Parent=lycPyrT00000110728
chrZ	maker	CDS	8541543	8541685	.	+	2	ID=lycPyrC00000000118;Parent=lycPyrT00000110728
chrZ	maker	CDS	8541822	8541909	.	+	0	ID=lycPyrC00000000118;Parent=lycPyrT00000110728
chrZ	maker	CDS	8542501	8542603	.	+	2	ID=lycPyrC00000000118;Parent=lycPyrT00000110728
chrZ	maker	CDS	8542975	8543011	.	+	1	ID=lycPyrC00000000118;Parent=lycPyrT00000110728
chrZ	maker	CDS	8543728	8543847	.	+	0	ID=lycPyrC00000000118;Parent=lycPyrT00000110728
chrZ	maker	CDS	8544019	8544135	.	+	0	ID=lycPyrC00000000118;Parent=lycPyrT00000110728
chrZ	maker	CDS	8545241	8545398	.	+	0	ID=lycPyrC00000000118;Parent=lycPyrT00000110728
chrZ	maker	CDS	8545475	8545610	.	+	1	ID=lycPyrC00000000118;Parent=lycPyrT00000110728
chrZ	maker	CDS	8546689	8547027	.	+	0	ID=lycPyrC00000000118;Parent=lycPyrT00000110728
chrZ	maker	CDS	8547152	8547301	.	+	0	ID=lycPyrC00000000118;Parent=lycPyrT00000110728
chrZ	maker	five_prime_UTR	8540606	8540882	.	+	.	ID=lycPyrU00000000236;Parent=lycPyrT00000110728
chrZ	maker	gene	8547675	8548514	.	+	.	ID=lycPyrG00000065232;Dbxref=Gene3D:G3DSA:3.90.190.10,InterPro:IPR000242,InterPro:IPR029021,PANTHER:PTHR19134,PANTHER:PTHR19134:SF207,Pfam:PF00102,ProSiteProfiles:PS50055,SUPERFAMILY:SSF52799;Name=ptpru;Ontology_term=GO:0004725,GO:0006470;makerName=maker-chrZ-snap-gene-28.85
chrZ	maker	mRNA	8547675	8548514	.	+	.	ID=lycPyrT00000110729;Parent=lycPyrG00000065232;Dbxref=Gene3D:G3DSA:3.90.190.10,InterPro:IPR000242,InterPro:IPR029021,PANTHER:PTHR19134,PANTHER:PTHR19134:SF207,Pfam:PF00102,ProSiteProfiles:PS50055,SUPERFAMILY:SSF52799;Name=ptpru;Ontology_term=GO:0004725,GO:0006470;_AED=0.08;_QI=165|1|0.5|1|0|0.5|2|0|83;_eAED=0.08;product=Receptor-type tyrosine-protein phosphatase U
chrZ	maker	exon	8547675	8547896	.	+	.	ID=lycPyrE00000000994;Parent=lycPyrT00000110729
chrZ	maker	exon	8548323	8548514	.	+	.	ID=lycPyrE00000000995;Parent=lycPyrT00000110729
chrZ	maker	CDS	8547840	8547896	.	+	0	ID=lycPyrC00000000119;Parent=lycPyrT00000110729
chrZ	maker	CDS	8548323	8548514	.	+	0	ID=lycPyrC00000000119;Parent=lycPyrT00000110729
chrZ	maker	five_prime_UTR	8547675	8547839	.	+	.	ID=lycPyrU00000000238;Parent=lycPyrT00000110729
chrZ	maker	gene	8548868	8552226	.	+	.	ID=lycPyrG00000065233;Dbxref=Gene3D:G3DSA:3.90.190.10,InterPro:IPR000242,InterPro:IPR000387,InterPro:IPR003595,InterPro:IPR029021,PANTHER:PTHR19134,PANTHER:PTHR19134:SF447,Pfam:PF00102,ProSiteProfiles:PS50055,ProSiteProfiles:PS50056,SMART:SM00194,SMART:SM00404,SUPERFAMILY:SSF52799;Name=ptpru_2;Ontology_term=GO:0004725,GO:0006470,GO:0016311,GO:0016791;makerName=maker-chrZ-snap-gene-28.87
chrZ	maker	mRNA	8548868	8552226	.	+	.	ID=lycPyrT00000110730;Parent=lycPyrG00000065233;Dbxref=Gene3D:G3DSA:3.90.190.10,InterPro:IPR000242,InterPro:IPR000387,InterPro:IPR003595,InterPro:IPR029021,PANTHER:PTHR19134,PANTHER:PTHR19134:SF447,Pfam:PF00102,ProSiteProfiles:PS50055,ProSiteProfiles:PS50056,SMART:SM00194,SMART:SM00404,SUPERFAMILY:SSF52799;Name=ptpru_2;Ontology_term=GO:0004725,GO:0006470,GO:0016311,GO:0016791;_AED=0.02;_QI=0|1|0.…
chrZ	maker	exon	8548868	8549023	.	+	.	ID=lycPyrE00000000996;Parent=lycPyrT00000110730
chrZ	maker	exon	8550511	8550668	.	+	.	ID=lycPyrE00000000997;Parent=lycPyrT00000110730
chrZ	maker	exon	8550942	8551077	.	+	.	ID=lycPyrE00000000998;Parent=lycPyrT00000110730
chrZ	maker	exon	8552019	8552226	.	+	.	ID=lycPyrE00000000999;Parent=lycPyrT00000110730
chrZ	maker	CDS	8548868	8549023	.	+	0	ID=lycPyrC00000000120;Parent=lycPyrT00000110730
chrZ	maker	CDS	8550511	8550668	.	+	0	ID=lycPyrC00000000120;Parent=lycPyrT00000110730
chrZ	maker	CDS	8550942	8551077	.	+	1	ID=lycPyrC00000000120;Parent=lycPyrT00000110730
chrZ	maker	CDS	8552019	8552093	.	+	0	ID=lycPyrC00000000120;Parent=lycPyrT00000110730
chrZ	maker	three_prime_UTR	8552094	8552226	.	+	.	ID=lycPyrU00000000239;Parent=lycPyrT00000110730
chrZ	maker	gene	8555649	8558532	.	-	.	ID=lycPyrG00000065234;Dbxref=InterPro:IPR036116,MobiDBLite:mobidb-lite,PANTHER:PTHR24051,PANTHER:PTHR24051:SF6,SUPERFAMILY:SSF49265;Name=kit;Ontology_term=GO:0005515;makerName=maker-chrZ-snap-gene-28.100
chrZ	maker	mRNA	8555649	8558532	.	-	.	ID=lycPyrT00000110731;Parent=lycPyrG00000065234;Dbxref=InterPro:IPR036116,MobiDBLite:mobidb-lite,PANTHER:PTHR24051,PANTHER:PTHR24051:SF6,SUPERFAMILY:SSF49265;Name=kit;Ontology_term=GO:0005515;_AED=0.06;_QI=0|0.33|0|0.75|0.66|0.5|4|0|218;_eAED=0.06;product=Mast/stem cell growth factor receptor Kit
chrZ	maker	exon	8555649	8555845	.	-	.	ID=lycPyrE00000001003;Parent=lycPyrT00000110731
chrZ	maker	exon	8557077	8557238	.	-	.	ID=lycPyrE00000001002;Parent=lycPyrT00000110731
chrZ	maker	exon	8557623	8557913	.	-	.	ID=lycPyrE00000001001;Parent=lycPyrT00000110731
chrZ	maker	exon	8558526	8558532	.	-	.	ID=lycPyrE00000001000;Parent=lycPyrT00000110731
chrZ	maker	CDS	8555649	8555845	.	-	2	ID=lycPyrC00000000121;Parent=lycPyrT00000110731
chrZ	maker	CDS	8557077	8557238	.	-	2	ID=lycPyrC00000000121;Parent=lycPyrT00000110731
chrZ	maker	CDS	8557623	8557913	.	-	2	ID=lycPyrC00000000121;Parent=lycPyrT00000110731
chrZ	maker	CDS	8558526	8558532	.	-	0	ID=lycPyrC00000000121;Parent=lycPyrT00000110731
chrZ	maker	gene	8617654	8620119	.	+	.	ID=lycPyrG00000065235;Dbxref=MobiDBLite:mobidb-lite;Name=ccdc50;makerName=maker-chrZ-snap-gene-28.90
chrZ	maker	mRNA	8617654	8620119	.	+	.	ID=lycPyrT00000110732;Parent=lycPyrG00000065235;Dbxref=MobiDBLite:mobidb-lite;Name=ccdc50;_AED=0.10;_QI=44|0.83|0.57|1|0.33|0.14|7|0|299;_eAED=0.06;product=Coiled-coil domain-containing protein 50
chrZ	maker	exon	8617654	8617755	.	+	.	ID=lycPyrE00000001004;Parent=lycPyrT00000110732
chrZ	maker	exon	8617868	8617942	.	+	.	ID=lycPyrE00000001005;Parent=lycPyrT00000110732
chrZ	maker	exon	8618058	8618135	.	+	.	ID=lycPyrE00000001006;Parent=lycPyrT00000110732
chrZ	maker	exon	8619081	8619134	.	+	.	ID=lycPyrE00000001007;Parent=lycPyrT00000110732
chrZ	maker	exon	8619214	8619381	.	+	.	ID=lycPyrE00000001008;Parent=lycPyrT00000110732
chrZ	maker	exon	8619570	8619713	.	+	.	ID=lycPyrE00000001009;Parent=lycPyrT00000110732
chrZ	maker	exon	8619800	8620119	.	+	.	ID=lycPyrE00000001010;Parent=lycPyrT00000110732
chrZ	maker	CDS	8617698	8617755	.	+	0	ID=lycPyrC00000000122;Parent=lycPyrT00000110732
chrZ	maker	CDS	8617868	8617942	.	+	2	ID=lycPyrC00000000122;Parent=lycPyrT00000110732
chrZ	maker	CDS	8618058	8618135	.	+	2	ID=lycPyrC00000000122;Parent=lycPyrT00000110732
chrZ	maker	CDS	8619081	8619134	.	+	2	ID=lycPyrC00000000122;Parent=lycPyrT00000110732
chrZ	maker	CDS	8619214	8619381	.	+	2	ID=lycPyrC00000000122;Parent=lycPyrT00000110732
chrZ	maker	CDS	8619570	8619713	.	+	2	ID=lycPyrC00000000122;Parent=lycPyrT00000110732
chrZ	maker	CDS	8619800	8620119	.	+	2	ID=lycPyrC00000000122;Parent=lycPyrT00000110732
chrZ	maker	five_prime_UTR	8617654	8617697	.	+	.	ID=lycPyrU00000000244;Parent=lycPyrT00000110732
chrZ	maker	gene	8640586	8644941	.	+	.	ID=lycPyrG00000065236;Dbxref=InterPro:IPR036322,InterPro:IPR038801,MobiDBLite:mobidb-lite,PANTHER:PTHR15319,SUPERFAMILY:SSF50978;Name=smu1_2;Ontology_term=GO:0005515,GO:0006360;makerName=maker-chrZ-snap-gene-28.94
chrZ	maker	mRNA	8640586	8644941	.	+	.	ID=lycPyrT00000110733;Parent=lycPyrG00000065236;Dbxref=InterPro:IPR036322,InterPro:IPR038801,MobiDBLite:mobidb-lite,PANTHER:PTHR15319,SUPERFAMILY:SSF50978;Name=smu1_2;Ontology_term=GO:0005515,GO:0006360;_AED=0.10;_QI=0|0.76|0.57|1|0.46|0.5|14|0|892;_eAED=0.10;product=WD40 repeat-containing protein SMU1
chrZ	maker	exon	8640586	8640590	.	+	.	ID=lycPyrE00000001011;Parent=lycPyrT00000110733
chrZ	maker	exon	8640806	8640899	.	+	.	ID=lycPyrE00000001012;Parent=lycPyrT00000110733
chrZ	maker	exon	8641077	8641154	.	+	.	ID=lycPyrE00000001013;Parent=lycPyrT00000110733
chrZ	maker	exon	8641246	8641341	.	+	.	ID=lycPyrE00000001014;Parent=lycPyrT00000110733
chrZ	maker	exon	8641422	8641492	.	+	.	ID=lycPyrE00000001015;Parent=lycPyrT00000110733
chrZ	maker	exon	8641579	8641861	.	+	.	ID=lycPyrE00000001016;Parent=lycPyrT00000110733
chrZ	maker	exon	8641909	8642011	.	+	.	ID=lycPyrE00000001017;Parent=lycPyrT00000110733
chrZ	maker	exon	8642123	8642246	.	+	.	ID=lycPyrE00000001018;Parent=lycPyrT00000110733
chrZ	maker	exon	8642356	8642427	.	+	.	ID=lycPyrE00000001019;Parent=lycPyrT00000110733
chrZ	maker	exon	8642545	8642680	.	+	.	ID=lycPyrE00000001020;Parent=lycPyrT00000110733
chrZ	maker	exon	8642775	8642903	.	+	.	ID=lycPyrE00000001021;Parent=lycPyrT00000110733
chrZ	maker	exon	8643033	8643207	.	+	.	ID=lycPyrE00000001022;Parent=lycPyrT00000110733
chrZ	maker	exon	8643341	8643478	.	+	.	ID=lycPyrE00000001023;Parent=lycPyrT00000110733
chrZ	maker	exon	8643767	8644941	.	+	.	ID=lycPyrE00000001024;Parent=lycPyrT00000110733
chrZ	maker	CDS	8640586	8640590	.	+	0	ID=lycPyrC00000000123;Parent=lycPyrT00000110733
chrZ	maker	CDS	8640806	8640899	.	+	1	ID=lycPyrC00000000123;Parent=lycPyrT00000110733
chrZ	maker	CDS	8641077	8641154	.	+	0	ID=lycPyrC00000000123;Parent=lycPyrT00000110733
chrZ	maker	CDS	8641246	8641341	.	+	0	ID=lycPyrC00000000123;Parent=lycPyrT00000110733
chrZ	maker	CDS	8641422	8641492	.	+	0	ID=lycPyrC00000000123;Parent=lycPyrT00000110733
chrZ	maker	CDS	8641579	8641861	.	+	1	ID=lycPyrC00000000123;Parent=lycPyrT00000110733
chrZ	maker	CDS	8641909	8642011	.	+	0	ID=lycPyrC00000000123;Parent=lycPyrT00000110733
chrZ	maker	CDS	8642123	8642246	.	+	2	ID=lycPyrC00000000123;Parent=lycPyrT00000110733
chrZ	maker	CDS	8642356	8642427	.	+	1	ID=lycPyrC00000000123;Parent=lycPyrT00000110733
chrZ	maker	CDS	8642545	8642680	.	+	1	ID=lycPyrC00000000123;Parent=lycPyrT00000110733
chrZ	maker	CDS	8642775	8642903	.	+	0	ID=lycPyrC00000000123;Parent=lycPyrT00000110733
chrZ	maker	CDS	8643033	8643207	.	+	0	ID=lycPyrC00000000123;Parent=lycPyrT00000110733
chrZ	maker	CDS	8643341	8643478	.	+	2	ID=lycPyrC00000000123;Parent=lycPyrT00000110733
chrZ	maker	CDS	8643767	8644941	.	+	2	ID=lycPyrC00000000123;Parent=lycPyrT00000110733
chrZ	maker	gene	8646118	8646754	.	+	.	ID=lycPyrG00000065237;Dbxref=CDD:cd01276,InterPro:IPR001310,InterPro:IPR011146,InterPro:IPR019808,InterPro:IPR036265,PANTHER:PTHR23089,PANTHER:PTHR23089:SF18,PRINTS:PR00332,Pfam:PF01230,ProSitePatterns:PS00892,ProSiteProfiles:PS51084,SUPERFAMILY:SSF54197;Name=aptx_2;Ontology_term=GO:0003824;makerName=maker-chrZ-augustus-gene-28.150
chrZ	maker	mRNA	8646118	8646754	.	+	.	ID=lycPyrT00000110734;Parent=lycPyrG00000065237;Dbxref=CDD:cd01276,InterPro:IPR001310,InterPro:IPR011146,InterPro:IPR019808,InterPro:IPR036265,PANTHER:PTHR23089,PANTHER:PTHR23089:SF18,PRINTS:PR00332,Pfam:PF01230,ProSitePatterns:PS00892,ProSiteProfiles:PS51084,SUPERFAMILY:SSF54197;Name=aptx_2;Ontology_term=GO:0003824;_AED=0.10;_QI=0|1|0.33|1|0|0.33|3|0|157;_eAED=0.10;product=Aprataxin (Fragment)
chrZ	maker	exon	8646118	8646219	.	+	.	ID=lycPyrE00000001025;Parent=lycPyrT00000110734
chrZ	maker	exon	8646306	8646410	.	+	.	ID=lycPyrE00000001026;Parent=lycPyrT00000110734
chrZ	maker	exon	8646488	8646754	.	+	.	ID=lycPyrE00000001027;Parent=lycPyrT00000110734
chrZ	maker	CDS	8646118	8646219	.	+	0	ID=lycPyrC00000000124;Parent=lycPyrT00000110734
chrZ	maker	CDS	8646306	8646410	.	+	0	ID=lycPyrC00000000124;Parent=lycPyrT00000110734
chrZ	maker	CDS	8646488	8646754	.	+	0	ID=lycPyrC00000000124;Parent=lycPyrT00000110734
chrZ	maker	gene	8653435	8655287	.	-	.	ID=lycPyrG00000065238;Dbxref=CDD:cd07302,Gene3D:G3DSA:3.30.70.1230,InterPro:IPR001054,InterPro:IPR018297,InterPro:IPR029787,PANTHER:PTHR11920,PANTHER:PTHR11920:SF305,Pfam:PF00211,ProSitePatterns:PS00452,ProSiteProfiles:PS50125,SMART:SM00044,SUPERFAMILY:SSF55073;Name=adcy9;Ontology_term=GO:0009190,GO:0016849,GO:0035556;makerName=maker-chrZ-snap-gene-28.102
chrZ	maker	mRNA	8653435	8655287	.	-	.	ID=lycPyrT00000110735;Parent=lycPyrG00000065238;Dbxref=CDD:cd07302,Gene3D:G3DSA:3.30.70.1230,InterPro:IPR001054,InterPro:IPR018297,InterPro:IPR029787,PANTHER:PTHR11920,PANTHER:PTHR11920:SF305,Pfam:PF00211,ProSitePatterns:PS00452,ProSiteProfiles:PS50125,SMART:SM00044,SUPERFAMILY:SSF55073;Name=adcy9;Ontology_term=GO:0009190,GO:0016849,GO:0035556;_AED=0.14;_QI=0|0.5|0.42|0.71|0.83|0.71|7|412|251;_eA…
chrZ	maker	exon	8653435	8653900	.	-	.	ID=lycPyrE00000001028;Parent=lycPyrT00000110735
chrZ	maker	exon	8654069	8654160	.	-	.	ID=lycPyrE00000001029;Parent=lycPyrT00000110735
chrZ	maker	exon	8654259	8654357	.	-	.	ID=lycPyrE00000001030;Parent=lycPyrT00000110735
chrZ	maker	exon	8654444	8654618	.	-	.	ID=lycPyrE00000001031;Parent=lycPyrT00000110735
chrZ	maker	exon	8654707	8654775	.	-	.	ID=lycPyrE00000001032;Parent=lycPyrT00000110735
chrZ	maker	exon	8654896	8655064	.	-	.	ID=lycPyrE00000001033;Parent=lycPyrT00000110735
chrZ	maker	exon	8655190	8655287	.	-	.	ID=lycPyrE00000001034;Parent=lycPyrT00000110735
chrZ	maker	CDS	8653847	8653900	.	-	0	ID=lycPyrC00000000125;Parent=lycPyrT00000110735
chrZ	maker	CDS	8654069	8654160	.	-	2	ID=lycPyrC00000000125;Parent=lycPyrT00000110735
chrZ	maker	CDS	8654259	8654357	.	-	2	ID=lycPyrC00000000125;Parent=lycPyrT00000110735
chrZ	maker	CDS	8654444	8654618	.	-	0	ID=lycPyrC00000000125;Parent=lycPyrT00000110735
chrZ	maker	CDS	8654707	8654775	.	-	0	ID=lycPyrC00000000125;Parent=lycPyrT00000110735
chrZ	maker	CDS	8654896	8655064	.	-	1	ID=lycPyrC00000000125;Parent=lycPyrT00000110735
chrZ	maker	CDS	8655190	8655287	.	-	0	ID=lycPyrC00000000125;Parent=lycPyrT00000110735
chrZ	maker	three_prime_UTR	8653435	8653846	.	-	.	ID=lycPyrU00000000249;Parent=lycPyrT00000110735
chrZ	maker	gene	8656981	8664914	.	-	.	ID=lycPyrG00000065239;Dbxref=Gene3D:G3DSA:3.40.50.2300,InterPro:IPR001170,InterPro:IPR001828,InterPro:IPR028082,MobiDBLite:mobidb-lite,PANTHER:PTHR11920,PANTHER:PTHR11920:SF305,PRINTS:PR00255,Pfam:PF01094,Phobius:CYTOPLASMIC_DOMAIN,Phobius:NON_CYTOPLASMIC_DOMAIN,Phobius:TRANSMEMBRANE,ProSitePatterns:PS00458,SUPERFAMILY:SSF53822;Name=smc2;Ontology_term=GO:0016021;makerName=maker-chrZ-snap-gene-28.…
chrZ	maker	mRNA	8656981	8664914	.	-	.	ID=lycPyrT00000110736;Parent=lycPyrG00000065239;Dbxref=Gene3D:G3DSA:3.40.50.2300,InterPro:IPR001170,InterPro:IPR001828,InterPro:IPR028082,MobiDBLite:mobidb-lite,PANTHER:PTHR11920,PANTHER:PTHR11920:SF305,PRINTS:PR00255,Pfam:PF01094,Phobius:CYTOPLASMIC_DOMAIN,Phobius:NON_CYTOPLASMIC_DOMAIN,Phobius:TRANSMEMBRANE,ProSitePatterns:PS00458,SUPERFAMILY:SSF53822;Name=smc2;Ontology_term=GO:0016021;_AED=0.2…
chrZ	maker	exon	8656981	8657052	.	-	.	ID=lycPyrE00000001043;Parent=lycPyrT00000110736
chrZ	maker	exon	8657574	8657694	.	-	.	ID=lycPyrE00000001042;Parent=lycPyrT00000110736
chrZ	maker	exon	8657782	8657866	.	-	.	ID=lycPyrE00000001041;Parent=lycPyrT00000110736
chrZ	maker	exon	8657981	8658113	.	-	.	ID=lycPyrE00000001040;Parent=lycPyrT00000110736
chrZ	maker	exon	8658200	8658294	.	-	.	ID=lycPyrE00000001039;Parent=lycPyrT00000110736
chrZ	maker	exon	8658386	8658521	.	-	.	ID=lycPyrE00000001038;Parent=lycPyrT00000110736
chrZ	maker	exon	8658792	8658905	.	-	.	ID=lycPyrE00000001037;Parent=lycPyrT00000110736
chrZ	maker	exon	8658990	8659189	.	-	.	ID=lycPyrE00000001036;Parent=lycPyrT00000110736
chrZ	maker	exon	8664002	8664914	.	-	.	ID=lycPyrE00000001035;Parent=lycPyrT00000110736
chrZ	maker	CDS	8656981	8657052	.	-	0	ID=lycPyrC00000000126;Parent=lycPyrT00000110736
chrZ	maker	CDS	8657574	8657694	.	-	1	ID=lycPyrC00000000126;Parent=lycPyrT00000110736
chrZ	maker	CDS	8657782	8657866	.	-	2	ID=lycPyrC00000000126;Parent=lycPyrT00000110736
chrZ	maker	CDS	8657981	8658113	.	-	0	ID=lycPyrC00000000126;Parent=lycPyrT00000110736
chrZ	maker	CDS	8658200	8658294	.	-	2	ID=lycPyrC00000000126;Parent=lycPyrT00000110736
chrZ	maker	CDS	8658386	8658521	.	-	0	ID=lycPyrC00000000126;Parent=lycPyrT00000110736
chrZ	maker	CDS	8658792	8658905	.	-	0	ID=lycPyrC00000000126;Parent=lycPyrT00000110736
chrZ	maker	CDS	8658990	8659189	.	-	2	ID=lycPyrC00000000126;Parent=lycPyrT00000110736
chrZ	maker	CDS	8664002	8664914	.	-	0	ID=lycPyrC00000000126;Parent=lycPyrT00000110736
chrZ	maker	gene	8677982	8689175	.	-	.	ID=lycPyrG00000065240;Dbxref=InterPro:IPR014848,PANTHER:PTHR12507,Pfam:PF08737;Name=bco1;makerName=maker-chrZ-snap-gene-29.36
chrZ	maker	mRNA	8677982	8689175	.	-	.	ID=lycPyrT00000110737;Parent=lycPyrG00000065240;Dbxref=InterPro:IPR014848,PANTHER:PTHR12507,Pfam:PF08737;Name=bco1;_AED=0.32;_QI=0|0.57|0.5|1|0.42|0.5|8|1035|456;_eAED=0.34;product=Beta%2Cbeta-carotene 15%2C15'-dioxygenase
chrZ	maker	exon	8677982	8679240	.	-	.	ID=lycPyrE00000001044;Parent=lycPyrT00000110737
chrZ	maker	exon	8679467	8679644	.	-	.	ID=lycPyrE00000001045;Parent=lycPyrT00000110737
chrZ	maker	exon	8679882	8680009	.	-	.	ID=lycPyrE00000001046;Parent=lycPyrT00000110737
chrZ	maker	exon	8680400	8680546	.	-	.	ID=lycPyrE00000001047;Parent=lycPyrT00000110737
chrZ	maker	exon	8680626	8680775	.	-	.	ID=lycPyrE00000001048;Parent=lycPyrT00000110737
chrZ	maker	exon	8684239	8684412	.	-	.	ID=lycPyrE00000001049;Parent=lycPyrT00000110737
chrZ	maker	exon	8684794	8684930	.	-	.	ID=lycPyrE00000001050;Parent=lycPyrT00000110737
chrZ	maker	exon	8688943	8689175	.	-	.	ID=lycPyrE00000001051;Parent=lycPyrT00000110737
chrZ	maker	CDS	8679017	8679240	.	-	2	ID=lycPyrC00000000127;Parent=lycPyrT00000110737
chrZ	maker	CDS	8679467	8679644	.	-	0	ID=lycPyrC00000000127;Parent=lycPyrT00000110737
chrZ	maker	CDS	8679882	8680009	.	-	2	ID=lycPyrC00000000127;Parent=lycPyrT00000110737
chrZ	maker	CDS	8680400	8680546	.	-	2	ID=lycPyrC00000000127;Parent=lycPyrT00000110737
chrZ	maker	CDS	8680626	8680775	.	-	2	ID=lycPyrC00000000127;Parent=lycPyrT00000110737
chrZ	maker	CDS	8684239	8684412	.	-	2	ID=lycPyrC00000000127;Parent=lycPyrT00000110737
chrZ	maker	CDS	8684794	8684930	.	-	1	ID=lycPyrC00000000127;Parent=lycPyrT00000110737
chrZ	maker	CDS	8688943	8689175	.	-	0	ID=lycPyrC00000000127;Parent=lycPyrT00000110737
chrZ	maker	three_prime_UTR	8677982	8679016	.	-	.	ID=lycPyrU00000000253;Parent=lycPyrT00000110737
chrZ	maker	gene	8693369	8702657	.	+	.	ID=lycPyrG00000065241;Dbxref=Gene3D:G3DSA:1.50.10.10,InterPro:IPR006775,InterPro:IPR008928,InterPro:IPR012341,InterPro:IPR014551,InterPro:IPR024462,PANTHER:PTHR12654,PANTHER:PTHR12654:SF0,PIRSF:PIRSF028944,Pfam:PF04685,Pfam:PF12215,SUPERFAMILY:SSF48208;Name=lrrc40;Ontology_term=GO:0003824,GO:0004348,GO:0004553,GO:0006680,GO:0016020;makerName=maker-chrZ-snap-gene-29.0
chrZ	maker	mRNA	8693369	8702657	.	+	.	ID=lycPyrT00000110738;Parent=lycPyrG00000065241;Dbxref=Gene3D:G3DSA:1.50.10.10,InterPro:IPR006775,InterPro:IPR008928,InterPro:IPR012341,InterPro:IPR014551,InterPro:IPR024462,PANTHER:PTHR12654,PANTHER:PTHR12654:SF0,PIRSF:PIRSF028944,Pfam:PF04685,Pfam:PF12215,SUPERFAMILY:SSF48208;Name=lrrc40;Ontology_term=GO:0003824,GO:0004348,GO:0004553,GO:0006680,GO:0016020;_AED=0.02;_QI=0|0.93|0.88|1|0.68|0.70|1…
chrZ	maker	exon	8693369	8693373	.	+	.	ID=lycPyrE00000001052;Parent=lycPyrT00000110738
chrZ	maker	exon	8693418	8693509	.	+	.	ID=lycPyrE00000001053;Parent=lycPyrT00000110738
chrZ	maker	exon	8693713	8693828	.	+	.	ID=lycPyrE00000001054;Parent=lycPyrT00000110738
chrZ	maker	exon	8693927	8694145	.	+	.	ID=lycPyrE00000001055;Parent=lycPyrT00000110738
chrZ	maker	exon	8694694	8694933	.	+	.	ID=lycPyrE00000001056;Parent=lycPyrT00000110738
chrZ	maker	exon	8695301	8695403	.	+	.	ID=lycPyrE00000001057;Parent=lycPyrT00000110738
chrZ	maker	exon	8696704	8696857	.	+	.	ID=lycPyrE00000001058;Parent=lycPyrT00000110738
chrZ	maker	exon	8697143	8697268	.	+	.	ID=lycPyrE00000001059;Parent=lycPyrT00000110738
chrZ	maker	exon	8697371	8697555	.	+	.	ID=lycPyrE00000001060;Parent=lycPyrT00000110738
chrZ	maker	exon	8697884	8697988	.	+	.	ID=lycPyrE00000001061;Parent=lycPyrT00000110738
chrZ	maker	exon	8698627	8698734	.	+	.	ID=lycPyrE00000001062;Parent=lycPyrT00000110738
chrZ	maker	exon	8699214	8699365	.	+	.	ID=lycPyrE00000001063;Parent=lycPyrT00000110738
chrZ	maker	exon	8699515	8699621	.	+	.	ID=lycPyrE00000001064;Parent=lycPyrT00000110738
chrZ	maker	exon	8699764	8699906	.	+	.	ID=lycPyrE00000001065;Parent=lycPyrT00000110738
chrZ	maker	exon	8700218	8700333	.	+	.	ID=lycPyrE00000001066;Parent=lycPyrT00000110738
chrZ	maker	exon	8702115	8702306	.	+	.	ID=lycPyrE00000001067;Parent=lycPyrT00000110738
chrZ	maker	exon	8702385	8702657	.	+	.	ID=lycPyrE00000001068;Parent=lycPyrT00000110738
chrZ	maker	CDS	8693369	8693373	.	+	0	ID=lycPyrC00000000128;Parent=lycPyrT00000110738
chrZ	maker	CDS	8693418	8693509	.	+	1	ID=lycPyrC00000000128;Parent=lycPyrT00000110738
chrZ	maker	CDS	8693713	8693828	.	+	2	ID=lycPyrC00000000128;Parent=lycPyrT00000110738
chrZ	maker	CDS	8693927	8694145	.	+	0	ID=lycPyrC00000000128;Parent=lycPyrT00000110738
chrZ	maker	CDS	8694694	8694933	.	+	0	ID=lycPyrC00000000128;Parent=lycPyrT00000110738
chrZ	maker	CDS	8695301	8695403	.	+	0	ID=lycPyrC00000000128;Parent=lycPyrT00000110738
chrZ	maker	CDS	8696704	8696857	.	+	2	ID=lycPyrC00000000128;Parent=lycPyrT00000110738
chrZ	maker	CDS	8697143	8697268	.	+	1	ID=lycPyrC00000000128;Parent=lycPyrT00000110738
chrZ	maker	CDS	8697371	8697555	.	+	1	ID=lycPyrC00000000128;Parent=lycPyrT00000110738
chrZ	maker	CDS	8697884	8697988	.	+	2	ID=lycPyrC00000000128;Parent=lycPyrT00000110738
chrZ	maker	CDS	8698627	8698734	.	+	2	ID=lycPyrC00000000128;Parent=lycPyrT00000110738
chrZ	maker	CDS	8699214	8699365	.	+	2	ID=lycPyrC00000000128;Parent=lycPyrT00000110738
chrZ	maker	CDS	8699515	8699621	.	+	0	ID=lycPyrC00000000128;Parent=lycPyrT00000110738
chrZ	maker	CDS	8699764	8699906	.	+	1	ID=lycPyrC00000000128;Parent=lycPyrT00000110738
chrZ	maker	CDS	8700218	8700333	.	+	2	ID=lycPyrC00000000128;Parent=lycPyrT00000110738
chrZ	maker	CDS	8702115	8702306	.	+	0	ID=lycPyrC00000000128;Parent=lycPyrT00000110738
chrZ	maker	CDS	8702385	8702612	.	+	0	ID=lycPyrC00000000128;Parent=lycPyrT00000110738
chrZ	maker	three_prime_UTR	8702613	8702657	.	+	.	ID=lycPyrU00000000255;Parent=lycPyrT00000110738
chrZ	maker	gene	8712445	8713905	.	+	.	ID=lycPyrG00000065242;Dbxref=Gene3D:G3DSA:2.40.128.30,InterPro:IPR005468,InterPro:IPR005469,InterPro:IPR017889,InterPro:IPR036896,PANTHER:PTHR34399,PRINTS:PR00709,Pfam:PF01382,Phobius:NON_CYTOPLASMIC_DOMAIN,Phobius:SIGNAL_PEPTIDE,Phobius:SIGNAL_PEPTIDE_C_REGION,Phobius:SIGNAL_PEPTIDE_H_REGION,Phobius:SIGNAL_PEPTIDE_N_REGION,ProSitePatterns:PS00577,ProSiteProfiles:PS51326,SUPERFAMILY:SSF50876,Sign…
chrZ	maker	mRNA	8712445	8713905	.	+	.	ID=lycPyrT00000110739;Parent=lycPyrG00000065242;Dbxref=Gene3D:G3DSA:2.40.128.30,InterPro:IPR005468,InterPro:IPR005469,InterPro:IPR017889,InterPro:IPR036896,PANTHER:PTHR34399,PRINTS:PR00709,Pfam:PF01382,Phobius:NON_CYTOPLASMIC_DOMAIN,Phobius:SIGNAL_PEPTIDE,Phobius:SIGNAL_PEPTIDE_C_REGION,Phobius:SIGNAL_PEPTIDE_H_REGION,Phobius:SIGNAL_PEPTIDE_N_REGION,ProSitePatterns:PS00577,ProSiteProfiles:PS51326…
chrZ	maker	exon	8712445	8712563	.	+	.	ID=lycPyrE00000001069;Parent=lycPyrT00000110739
chrZ	maker	exon	8712658	8712871	.	+	.	ID=lycPyrE00000001070;Parent=lycPyrT00000110739
chrZ	maker	exon	8713295	8713415	.	+	.	ID=lycPyrE00000001071;Parent=lycPyrT00000110739
chrZ	maker	exon	8713763	8713905	.	+	.	ID=lycPyrE00000001072;Parent=lycPyrT00000110739
chrZ	maker	CDS	8712492	8712563	.	+	0	ID=lycPyrC00000000129;Parent=lycPyrT00000110739
chrZ	maker	CDS	8712658	8712871	.	+	0	ID=lycPyrC00000000129;Parent=lycPyrT00000110739
chrZ	maker	CDS	8713295	8713415	.	+	2	ID=lycPyrC00000000129;Parent=lycPyrT00000110739
chrZ	maker	CDS	8713763	8713805	.	+	1	ID=lycPyrC00000000129;Parent=lycPyrT00000110739
chrZ	maker	five_prime_UTR	8712445	8712491	.	+	.	ID=lycPyrU00000000258;Parent=lycPyrT00000110739
chrZ	maker	three_prime_UTR	8713806	8713905	.	+	.	ID=lycPyrU00000000257;Parent=lycPyrT00000110739
chrZ	maker	gene	8715823	8716672	.	+	.	ID=lycPyrG00000065243;Dbxref=Gene3D:G3DSA:2.40.128.30,InterPro:IPR005468,InterPro:IPR005469,InterPro:IPR036896,PANTHER:PTHR34399,PRINTS:PR00709,Pfam:PF01382,ProSiteProfiles:PS51326,SUPERFAMILY:SSF50876;Name=avd;makerName=maker-chrZ-snap-gene-29.4
chrZ	maker	mRNA	8715823	8716672	.	+	.	ID=lycPyrT00000110740;Parent=lycPyrG00000065243;Dbxref=Gene3D:G3DSA:2.40.128.30,InterPro:IPR005468,InterPro:IPR005469,InterPro:IPR036896,PANTHER:PTHR34399,PRINTS:PR00709,Pfam:PF01382,ProSiteProfiles:PS51326,SUPERFAMILY:SSF50876;Name=avd;_AED=0.13;_QI=0|1|0.66|1|0|0|3|10|117;_eAED=0.13;product=Avidin
chrZ	maker	exon	8715823	8716021	.	+	.	ID=lycPyrE00000001073;Parent=lycPyrT00000110740
chrZ	maker	exon	8716439	8716559	.	+	.	ID=lycPyrE00000001074;Parent=lycPyrT00000110740
chrZ	maker	exon	8716629	8716672	.	+	.	ID=lycPyrE00000001075;Parent=lycPyrT00000110740
chrZ	maker	CDS	8715823	8716021	.	+	0	ID=lycPyrC00000000130;Parent=lycPyrT00000110740
chrZ	maker	CDS	8716439	8716559	.	+	2	ID=lycPyrC00000000130;Parent=lycPyrT00000110740
chrZ	maker	CDS	8716629	8716662	.	+	1	ID=lycPyrC00000000130;Parent=lycPyrT00000110740
chrZ	maker	three_prime_UTR	8716663	8716672	.	+	.	ID=lycPyrU00000000259;Parent=lycPyrT00000110740
chrZ	maker	gene	8721325	8721713	.	+	.	ID=lycPyrG00000065244;Dbxref=Gene3D:G3DSA:2.40.128.30,InterPro:IPR005468,InterPro:IPR036896,Pfam:PF01382,SUPERFAMILY:SSF50876;Name=avr3;makerName=maker-chrZ-augustus-gene-29.69
chrZ	maker	mRNA	8721325	8721713	.	+	.	ID=lycPyrT00000110741;Parent=lycPyrG00000065244;Dbxref=Gene3D:G3DSA:2.40.128.30,InterPro:IPR005468,InterPro:IPR036896,Pfam:PF01382,SUPERFAMILY:SSF50876;Name=avr3;_AED=0.41;_QI=0|0|0|1|0|0.5|2|0|76;_eAED=0.79;product=Avidin-related protein 3
chrZ	maker	exon	8721325	8721470	.	+	.	ID=lycPyrE00000001076;Parent=lycPyrT00000110741
chrZ	maker	exon	8721629	8721713	.	+	.	ID=lycPyrE00000001077;Parent=lycPyrT00000110741
chrZ	maker	CDS	8721325	8721470	.	+	0	ID=lycPyrC00000000131;Parent=lycPyrT00000110741
chrZ	maker	CDS	8721629	8721713	.	+	1	ID=lycPyrC00000000131;Parent=lycPyrT00000110741
chrZ	maker	gene	8734376	8740922	.	-	.	ID=lycPyrG00000065245;Dbxref=CDD:cd14689,Coils:Coil,Gene3D:G3DSA:1.20.5.170,InterPro:IPR004827,InterPro:IPR008917,InterPro:IPR029808,MobiDBLite:mobidb-lite,PANTHER:PTHR22952,PANTHER:PTHR22952:SF100,SMART:SM00338,SUPERFAMILY:SSF47454,SUPERFAMILY:SSF57959;Name=nfe2l1;Ontology_term=GO:0003677,GO:0003700,GO:0006355,GO:0030968,GO:0035497,GO:0045944;makerName=maker-chrZ-augustus-gene-29.104
chrZ	maker	mRNA	8734376	8740922	.	-	.	ID=lycPyrT00000110742;Parent=lycPyrG00000065245;Dbxref=CDD:cd14689,Coils:Coil,Gene3D:G3DSA:1.20.5.170,InterPro:IPR004827,InterPro:IPR008917,InterPro:IPR029808,MobiDBLite:mobidb-lite,PANTHER:PTHR22952,PANTHER:PTHR22952:SF100,SMART:SM00338,SUPERFAMILY:SSF47454,SUPERFAMILY:SSF57959;Name=nfe2l1;Ontology_term=GO:0003677,GO:0003700,GO:0006355,GO:0030968,GO:0035497,GO:0045944;_AED=0.23;_QI=451|0.7|0.81|…
chrZ	maker	exon	8734376	8735815	.	-	.	ID=lycPyrE00000001078;Parent=lycPyrT00000110742
chrZ	maker	exon	8736225	8736318	.	-	.	ID=lycPyrE00000001079;Parent=lycPyrT00000110742
chrZ	maker	exon	8736455	8736539	.	-	.	ID=lycPyrE00000001080;Parent=lycPyrT00000110742
chrZ	maker	exon	8736689	8736757	.	-	.	ID=lycPyrE00000001081;Parent=lycPyrT00000110742
chrZ	maker	exon	8736924	8736956	.	-	.	ID=lycPyrE00000001082;Parent=lycPyrT00000110742
chrZ	maker	exon	8738078	8738184	.	-	.	ID=lycPyrE00000001083;Parent=lycPyrT00000110742
chrZ	maker	exon	8738665	8738757	.	-	.	ID=lycPyrE00000001084;Parent=lycPyrT00000110742
chrZ	maker	exon	8738977	8739089	.	-	.	ID=lycPyrE00000001085;Parent=lycPyrT00000110742
chrZ	maker	exon	8739311	8739569	.	-	.	ID=lycPyrE00000001086;Parent=lycPyrT00000110742
chrZ	maker	exon	8739652	8739789	.	-	.	ID=lycPyrE00000001087;Parent=lycPyrT00000110742
chrZ	maker	exon	8740472	8740922	.	-	.	ID=lycPyrE00000001088;Parent=lycPyrT00000110742
chrZ	maker	CDS	8735475	8735815	.	-	2	ID=lycPyrC00000000132;Parent=lycPyrT00000110742
chrZ	maker	CDS	8736225	8736318	.	-	0	ID=lycPyrC00000000132;Parent=lycPyrT00000110742
chrZ	maker	CDS	8736455	8736539	.	-	1	ID=lycPyrC00000000132;Parent=lycPyrT00000110742
chrZ	maker	CDS	8736689	8736757	.	-	1	ID=lycPyrC00000000132;Parent=lycPyrT00000110742
chrZ	maker	CDS	8736924	8736956	.	-	1	ID=lycPyrC00000000132;Parent=lycPyrT00000110742
chrZ	maker	CDS	8738078	8738184	.	-	0	ID=lycPyrC00000000132;Parent=lycPyrT00000110742
chrZ	maker	CDS	8738665	8738757	.	-	0	ID=lycPyrC00000000132;Parent=lycPyrT00000110742
chrZ	maker	CDS	8738977	8739089	.	-	2	ID=lycPyrC00000000132;Parent=lycPyrT00000110742
chrZ	maker	CDS	8739311	8739569	.	-	0	ID=lycPyrC00000000132;Parent=lycPyrT00000110742
chrZ	maker	CDS	8739652	8739789	.	-	0	ID=lycPyrC00000000132;Parent=lycPyrT00000110742
chrZ	maker	five_prime_UTR	8740472	8740922	.	-	.	ID=lycPyrU00000000264;Parent=lycPyrT00000110742
chrZ	maker	three_prime_UTR	8734376	8735474	.	-	.	ID=lycPyrU00000000263;Parent=lycPyrT00000110742
chrZ	maker	gene	8741935	8776628	.	+	.	ID=lycPyrG00000065246;Dbxref=CDD:cd10569,CDD:cd12150,CDD:cd14473,Coils:Coil,Gene3D:G3DSA:1.20.120.230,Gene3D:G3DSA:1.20.1410.10,Gene3D:G3DSA:1.20.1420.10,Gene3D:G3DSA:1.20.1440.10,Gene3D:G3DSA:1.20.80.10,Gene3D:G3DSA:2.30.29.30,Gene3D:G3DSA:3.10.20.90,InterPro:IPR000299,InterPro:IPR002558,InterPro:IPR011993,InterPro:IPR014352,InterPro:IPR015009,InterPro:IPR015224,InterPro:IPR018979,InterPro:IPR01…
chrZ	maker	mRNA	8741935	8776628	.	+	.	ID=lycPyrT00000110743;Parent=lycPyrG00000065246;Dbxref=CDD:cd10569,CDD:cd12150,CDD:cd14473,Coils:Coil,Gene3D:G3DSA:1.20.120.230,Gene3D:G3DSA:1.20.1410.10,Gene3D:G3DSA:1.20.1420.10,Gene3D:G3DSA:1.20.1440.10,Gene3D:G3DSA:1.20.80.10,Gene3D:G3DSA:2.30.29.30,Gene3D:G3DSA:3.10.20.90,InterPro:IPR000299,InterPro:IPR002558,InterPro:IPR011993,InterPro:IPR014352,InterPro:IPR015009,InterPro:IPR015224,InterPr…
chrZ	maker	exon	8741935	8741983	.	+	.	ID=lycPyrE00000001089;Parent=lycPyrT00000110743
chrZ	maker	exon	8748113	8748276	.	+	.	ID=lycPyrE00000001090;Parent=lycPyrT00000110743
chrZ	maker	exon	8750522	8750619	.	+	.	ID=lycPyrE00000001091;Parent=lycPyrT00000110743
chrZ	maker	exon	8750851	8750980	.	+	.	ID=lycPyrE00000001092;Parent=lycPyrT00000110743
chrZ	maker	exon	8751207	8751359	.	+	.	ID=lycPyrE00000001093;Parent=lycPyrT00000110743
chrZ	maker	exon	8751643	8751785	.	+	.	ID=lycPyrE00000001094;Parent=lycPyrT00000110743
chrZ	maker	exon	8752189	8752316	.	+	.	ID=lycPyrE00000001095;Parent=lycPyrT00000110743
chrZ	maker	exon	8752822	8752882	.	+	.	ID=lycPyrE00000001096;Parent=lycPyrT00000110743
chrZ	maker	exon	8753149	8753253	.	+	.	ID=lycPyrE00000001097;Parent=lycPyrT00000110743
chrZ	maker	exon	8753593	8753748	.	+	.	ID=lycPyrE00000001098;Parent=lycPyrT00000110743
chrZ	maker	exon	8753989	8754090	.	+	.	ID=lycPyrE00000001099;Parent=lycPyrT00000110743
chrZ	maker	exon	8754299	8754375	.	+	.	ID=lycPyrE00000001100;Parent=lycPyrT00000110743
chrZ	maker	exon	8754534	8754714	.	+	.	ID=lycPyrE00000001101;Parent=lycPyrT00000110743
chrZ	maker	exon	8755376	8755489	.	+	.	ID=lycPyrE00000001102;Parent=lycPyrT00000110743
chrZ	maker	exon	8755818	8755926	.	+	.	ID=lycPyrE00000001103;Parent=lycPyrT00000110743
chrZ	maker	exon	8756107	8756315	.	+	.	ID=lycPyrE00000001104;Parent=lycPyrT00000110743
chrZ	maker	exon	8756432	8756530	.	+	.	ID=lycPyrE00000001105;Parent=lycPyrT00000110743
chrZ	maker	exon	8756726	8756776	.	+	.	ID=lycPyrE00000001106;Parent=lycPyrT00000110743
chrZ	maker	exon	8758502	8758669	.	+	.	ID=lycPyrE00000001107;Parent=lycPyrT00000110743
chrZ	maker	exon	8758941	8759235	.	+	.	ID=lycPyrE00000001108;Parent=lycPyrT00000110743
chrZ	maker	exon	8759332	8759498	.	+	.	ID=lycPyrE00000001109;Parent=lycPyrT00000110743
chrZ	maker	exon	8759881	8760009	.	+	.	ID=lycPyrE00000001110;Parent=lycPyrT00000110743
chrZ	maker	exon	8760327	8760440	.	+	.	ID=lycPyrE00000001111;Parent=lycPyrT00000110743
chrZ	maker	exon	8760657	8760770	.	+	.	ID=lycPyrE00000001112;Parent=lycPyrT00000110743
chrZ	maker	exon	8760928	8761062	.	+	.	ID=lycPyrE00000001113;Parent=lycPyrT00000110743
chrZ	maker	exon	8761219	8761347	.	+	.	ID=lycPyrE00000001114;Parent=lycPyrT00000110743
chrZ	maker	exon	8761446	8761548	.	+	.	ID=lycPyrE00000001115;Parent=lycPyrT00000110743
chrZ	maker	exon	8761621	8761829	.	+	.	ID=lycPyrE00000001116;Parent=lycPyrT00000110743
chrZ	maker	exon	8761924	8762043	.	+	.	ID=lycPyrE00000001117;Parent=lycPyrT00000110743
chrZ	maker	exon	8762208	8762405	.	+	.	ID=lycPyrE00000001118;Parent=lycPyrT00000110743
chrZ	maker	exon	8762740	8762879	.	+	.	ID=lycPyrE00000001119;Parent=lycPyrT00000110743
chrZ	maker	exon	8762979	8763072	.	+	.	ID=lycPyrE00000001120;Parent=lycPyrT00000110743
chrZ	maker	exon	8763228	8763317	.	+	.	ID=lycPyrE00000001121;Parent=lycPyrT00000110743
chrZ	maker	exon	8763488	8763610	.	+	.	ID=lycPyrE00000001122;Parent=lycPyrT00000110743
chrZ	maker	exon	8763791	8763934	.	+	.	ID=lycPyrE00000001123;Parent=lycPyrT00000110743
chrZ	maker	exon	8764268	8764429	.	+	.	ID=lycPyrE00000001124;Parent=lycPyrT00000110743
chrZ	maker	exon	8764518	8764658	.	+	.	ID=lycPyrE00000001125;Parent=lycPyrT00000110743
chrZ	maker	exon	8764893	8765074	.	+	.	ID=lycPyrE00000001126;Parent=lycPyrT00000110743
chrZ	maker	exon	8765408	8765540	.	+	.	ID=lycPyrE00000001127;Parent=lycPyrT00000110743
chrZ	maker	exon	8765660	8765761	.	+	.	ID=lycPyrE00000001128;Parent=lycPyrT00000110743
chrZ	maker	exon	8765867	8766037	.	+	.	ID=lycPyrE00000001129;Parent=lycPyrT00000110743
chrZ	maker	exon	8766202	8766351	.	+	.	ID=lycPyrE00000001130;Parent=lycPyrT00000110743
chrZ	maker	exon	8766482	8766583	.	+	.	ID=lycPyrE00000001131;Parent=lycPyrT00000110743
chrZ	maker	exon	8766687	8766806	.	+	.	ID=lycPyrE00000001132;Parent=lycPyrT00000110743
chrZ	maker	exon	8767100	8767246	.	+	.	ID=lycPyrE00000001133;Parent=lycPyrT00000110743
chrZ	maker	exon	8768166	8768332	.	+	.	ID=lycPyrE00000001134;Parent=lycPyrT00000110743
chrZ	maker	exon	8768565	8768748	.	+	.	ID=lycPyrE00000001135;Parent=lycPyrT00000110743
chrZ	maker	exon	8768994	8769119	.	+	.	ID=lycPyrE00000001136;Parent=lycPyrT00000110743
chrZ	maker	exon	8769405	8769521	.	+	.	ID=lycPyrE00000001137;Parent=lycPyrT00000110743
chrZ	maker	exon	8769601	8769786	.	+	.	ID=lycPyrE00000001138;Parent=lycPyrT00000110743
chrZ	maker	exon	8769888	8769995	.	+	.	ID=lycPyrE00000001139;Parent=lycPyrT00000110743
chrZ	maker	exon	8772940	8773045	.	+	.	ID=lycPyrE00000001140;Parent=lycPyrT00000110743
chrZ	maker	exon	8773187	8773311	.	+	.	ID=lycPyrE00000001141;Parent=lycPyrT00000110743
chrZ	maker	exon	8773610	8773735	.	+	.	ID=lycPyrE00000001142;Parent=lycPyrT00000110743
chrZ	maker	exon	8773870	8773932	.	+	.	ID=lycPyrE00000001143;Parent=lycPyrT00000110743
chrZ	maker	exon	8774164	8774346	.	+	.	ID=lycPyrE00000001144;Parent=lycPyrT00000110743
chrZ	maker	exon	8775016	8775141	.	+	.	ID=lycPyrE00000001145;Parent=lycPyrT00000110743
chrZ	maker	exon	8775743	8775915	.	+	.	ID=lycPyrE00000001146;Parent=lycPyrT00000110743
chrZ	maker	exon	8775999	8776628	.	+	.	ID=lycPyrE00000001147;Parent=lycPyrT00000110743
chrZ	maker	CDS	8748147	8748276	.	+	0	ID=lycPyrC00000000133;Parent=lycPyrT00000110743
chrZ	maker	CDS	8750522	8750619	.	+	2	ID=lycPyrC00000000133;Parent=lycPyrT00000110743
chrZ	maker	CDS	8750851	8750980	.	+	0	ID=lycPyrC00000000133;Parent=lycPyrT00000110743
chrZ	maker	CDS	8751207	8751359	.	+	2	ID=lycPyrC00000000133;Parent=lycPyrT00000110743
chrZ	maker	CDS	8751643	8751785	.	+	2	ID=lycPyrC00000000133;Parent=lycPyrT00000110743
chrZ	maker	CDS	8752189	8752316	.	+	0	ID=lycPyrC00000000133;Parent=lycPyrT00000110743
chrZ	maker	CDS	8752822	8752882	.	+	1	ID=lycPyrC00000000133;Parent=lycPyrT00000110743
chrZ	maker	CDS	8753149	8753253	.	+	0	ID=lycPyrC00000000133;Parent=lycPyrT00000110743
chrZ	maker	CDS	8753593	8753748	.	+	0	ID=lycPyrC00000000133;Parent=lycPyrT00000110743
chrZ	maker	CDS	8753989	8754090	.	+	0	ID=lycPyrC00000000133;Parent=lycPyrT00000110743
chrZ	maker	CDS	8754299	8754375	.	+	0	ID=lycPyrC00000000133;Parent=lycPyrT00000110743
chrZ	maker	CDS	8754534	8754714	.	+	1	ID=lycPyrC00000000133;Parent=lycPyrT00000110743
chrZ	maker	CDS	8755376	8755489	.	+	0	ID=lycPyrC00000000133;Parent=lycPyrT00000110743
chrZ	maker	CDS	8755818	8755926	.	+	0	ID=lycPyrC00000000133;Parent=lycPyrT00000110743
chrZ	maker	CDS	8756107	8756315	.	+	2	ID=lycPyrC00000000133;Parent=lycPyrT00000110743
chrZ	maker	CDS	8756432	8756530	.	+	0	ID=lycPyrC00000000133;Parent=lycPyrT00000110743
chrZ	maker	CDS	8756726	8756776	.	+	0	ID=lycPyrC00000000133;Parent=lycPyrT00000110743
chrZ	maker	CDS	8758502	8758669	.	+	0	ID=lycPyrC00000000133;Parent=lycPyrT00000110743
chrZ	maker	CDS	8758941	8759235	.	+	0	ID=lycPyrC00000000133;Parent=lycPyrT00000110743
chrZ	maker	CDS	8759332	8759498	.	+	2	ID=lycPyrC00000000133;Parent=lycPyrT00000110743
chrZ	maker	CDS	8759881	8760009	.	+	0	ID=lycPyrC00000000133;Parent=lycPyrT00000110743
chrZ	maker	CDS	8760327	8760440	.	+	0	ID=lycPyrC00000000133;Parent=lycPyrT00000110743
chrZ	maker	CDS	8760657	8760770	.	+	0	ID=lycPyrC00000000133;Parent=lycPyrT00000110743
chrZ	maker	CDS	8760928	8761062	.	+	0	ID=lycPyrC00000000133;Parent=lycPyrT00000110743
chrZ	maker	CDS	8761219	8761347	.	+	0	ID=lycPyrC00000000133;Parent=lycPyrT00000110743
chrZ	maker	CDS	8761446	8761548	.	+	0	ID=lycPyrC00000000133;Parent=lycPyrT00000110743
chrZ	maker	CDS	8761621	8761829	.	+	2	ID=lycPyrC00000000133;Parent=lycPyrT00000110743
chrZ	maker	CDS	8761924	8762043	.	+	0	ID=lycPyrC00000000133;Parent=lycPyrT00000110743
chrZ	maker	CDS	8762208	8762405	.	+	0	ID=lycPyrC00000000133;Parent=lycPyrT00000110743
chrZ	maker	CDS	8762740	8762879	.	+	0	ID=lycPyrC00000000133;Parent=lycPyrT00000110743
chrZ	maker	CDS	8762979	8763072	.	+	1	ID=lycPyrC00000000133;Parent=lycPyrT00000110743
chrZ	maker	CDS	8763228	8763317	.	+	0	ID=lycPyrC00000000133;Parent=lycPyrT00000110743
chrZ	maker	CDS	8763488	8763610	.	+	0	ID=lycPyrC00000000133;Parent=lycPyrT00000110743
chrZ	maker	CDS	8763791	8763934	.	+	0	ID=lycPyrC00000000133;Parent=lycPyrT00000110743
chrZ	maker	CDS	8764268	8764429	.	+	0	ID=lycPyrC00000000133;Parent=lycPyrT00000110743
chrZ	maker	CDS	8764518	8764658	.	+	0	ID=lycPyrC00000000133;Parent=lycPyrT00000110743
chrZ	maker	CDS	8764893	8765074	.	+	0	ID=lycPyrC00000000133;Parent=lycPyrT00000110743
chrZ	maker	CDS	8765408	8765540	.	+	1	ID=lycPyrC00000000133;Parent=lycPyrT00000110743
chrZ	maker	CDS	8765660	8765761	.	+	0	ID=lycPyrC00000000133;Parent=lycPyrT00000110743
chrZ	maker	CDS	8765867	8766037	.	+	0	ID=lycPyrC00000000133;Parent=lycPyrT00000110743
chrZ	maker	CDS	8766202	8766351	.	+	0	ID=lycPyrC00000000133;Parent=lycPyrT00000110743
chrZ	maker	CDS	8766482	8766583	.	+	0	ID=lycPyrC00000000133;Parent=lycPyrT00000110743
chrZ	maker	CDS	8766687	8766806	.	+	0	ID=lycPyrC00000000133;Parent=lycPyrT00000110743
chrZ	maker	CDS	8767100	8767246	.	+	0	ID=lycPyrC00000000133;Parent=lycPyrT00000110743
chrZ	maker	CDS	8768166	8768332	.	+	0	ID=lycPyrC00000000133;Parent=lycPyrT00000110743
chrZ	maker	CDS	8768565	8768748	.	+	1	ID=lycPyrC00000000133;Parent=lycPyrT00000110743
chrZ	maker	CDS	8768994	8769119	.	+	0	ID=lycPyrC00000000133;Parent=lycPyrT00000110743
chrZ	maker	CDS	8769405	8769521	.	+	0	ID=lycPyrC00000000133;Parent=lycPyrT00000110743
chrZ	maker	CDS	8769601	8769786	.	+	0	ID=lycPyrC00000000133;Parent=lycPyrT00000110743
chrZ	maker	CDS	8769888	8769995	.	+	0	ID=lycPyrC00000000133;Parent=lycPyrT00000110743
chrZ	maker	CDS	8772940	8773045	.	+	0	ID=lycPyrC00000000133;Parent=lycPyrT00000110743
chrZ	maker	CDS	8773187	8773311	.	+	2	ID=lycPyrC00000000133;Parent=lycPyrT00000110743
chrZ	maker	CDS	8773610	8773735	.	+	0	ID=lycPyrC00000000133;Parent=lycPyrT00000110743
chrZ	maker	CDS	8773870	8773932	.	+	0	ID=lycPyrC00000000133;Parent=lycPyrT00000110743
chrZ	maker	CDS	8774164	8774346	.	+	0	ID=lycPyrC00000000133;Parent=lycPyrT00000110743
chrZ	maker	CDS	8775016	8775141	.	+	0	ID=lycPyrC00000000133;Parent=lycPyrT00000110743
chrZ	maker	CDS	8775743	8775874	.	+	0	ID=lycPyrC00000000133;Parent=lycPyrT00000110743
chrZ	maker	five_prime_UTR	8741935	8741983	.	+	.	ID=lycPyrU00000000266;Parent=lycPyrT00000110743
chrZ	maker	five_prime_UTR	8748113	8748146	.	+	.	ID=lycPyrU00000000266;Parent=lycPyrT00000110743
chrZ	maker	three_prime_UTR	8775875	8775915	.	+	.	ID=lycPyrU00000000265;Parent=lycPyrT00000110743
chrZ	maker	three_prime_UTR	8775999	8776628	.	+	.	ID=lycPyrU00000000265;Parent=lycPyrT00000110743
chrZ	maker	gene	8780356	8782272	.	+	.	ID=lycPyrG00000065247;Dbxref=Coils:Coil,Gene3D:G3DSA:1.20.5.340,InterPro:IPR000533,MobiDBLite:mobidb-lite,PANTHER:PTHR19269,PANTHER:PTHR19269:SF46,Pfam:PF12718,SUPERFAMILY:SSF57997;Name=tpm2_2;makerName=maker-chrZ-augustus-gene-29.85
chrZ	maker	mRNA	8780356	8782272	.	+	.	ID=lycPyrT00000110744;Parent=lycPyrG00000065247;Dbxref=Coils:Coil,Gene3D:G3DSA:1.20.5.340,InterPro:IPR000533,MobiDBLite:mobidb-lite,PANTHER:PTHR19269,PANTHER:PTHR19269:SF46,Pfam:PF12718,SUPERFAMILY:SSF57997;Name=tpm2_2;_AED=0.63;_QI=0|0|0|0.66|1|1|3|0|134;_eAED=0.63;product=Tropomyosin beta chain
chrZ	maker	exon	8780356	8780469	.	+	.	ID=lycPyrE00000001148;Parent=lycPyrT00000110744
chrZ	maker	exon	8781281	8781406	.	+	.	ID=lycPyrE00000001149;Parent=lycPyrT00000110744
chrZ	maker	exon	8782108	8782272	.	+	.	ID=lycPyrE00000001150;Parent=lycPyrT00000110744
chrZ	maker	CDS	8780356	8780469	.	+	0	ID=lycPyrC00000000134;Parent=lycPyrT00000110744
chrZ	maker	CDS	8781281	8781406	.	+	0	ID=lycPyrC00000000134;Parent=lycPyrT00000110744
chrZ	maker	CDS	8782108	8782272	.	+	0	ID=lycPyrC00000000134;Parent=lycPyrT00000110744
chrZ	maker	gene	8785203	8793732	.	+	.	ID=lycPyrG00000065248;Dbxref=Coils:Coil,Gene3D:G3DSA:1.20.5.340,Gene3D:G3DSA:1.20.5.400,InterPro:IPR000533,MobiDBLite:mobidb-lite,PANTHER:PTHR19269,PANTHER:PTHR19269:SF46,PRINTS:PR00194,Pfam:PF00261,ProSitePatterns:PS00326,SUPERFAMILY:SSF57997;Name=tpm2;makerName=maker-chrZ-snap-gene-29.22
chrZ	maker	mRNA	8785203	8793732	.	+	.	ID=lycPyrT00000110745;Parent=lycPyrG00000065248;Dbxref=Coils:Coil,Gene3D:G3DSA:1.20.5.340,Gene3D:G3DSA:1.20.5.400,InterPro:IPR000533,MobiDBLite:mobidb-lite,PANTHER:PTHR19269,PANTHER:PTHR19269:SF46,PRINTS:PR00194,Pfam:PF00261,ProSitePatterns:PS00326,SUPERFAMILY:SSF57997;Name=tpm2;_AED=0.24;_QI=0|0.87|0.77|1|0.5|0.44|9|192|234;_eAED=0.24;product=Tropomyosin beta chain
chrZ	maker	exon	8785203	8785207	.	+	.	ID=lycPyrE00000001151;Parent=lycPyrT00000110745
chrZ	maker	exon	8785228	8785312	.	+	.	ID=lycPyrE00000001152;Parent=lycPyrT00000110745
chrZ	maker	exon	8787490	8787623	.	+	.	ID=lycPyrE00000001153;Parent=lycPyrT00000110745
chrZ	maker	exon	8788665	8788782	.	+	.	ID=lycPyrE00000001154;Parent=lycPyrT00000110745
chrZ	maker	exon	8788904	8788974	.	+	.	ID=lycPyrE00000001155;Parent=lycPyrT00000110745
chrZ	maker	exon	8789210	8789285	.	+	.	ID=lycPyrE00000001156;Parent=lycPyrT00000110745
chrZ	maker	exon	8789958	8790020	.	+	.	ID=lycPyrE00000001157;Parent=lycPyrT00000110745
chrZ	maker	exon	8790352	8790421	.	+	.	ID=lycPyrE00000001158;Parent=lycPyrT00000110745
chrZ	maker	exon	8793458	8793732	.	+	.	ID=lycPyrE00000001159;Parent=lycPyrT00000110745
chrZ	maker	CDS	8785203	8785207	.	+	0	ID=lycPyrC00000000135;Parent=lycPyrT00000110745
chrZ	maker	CDS	8785228	8785312	.	+	1	ID=lycPyrC00000000135;Parent=lycPyrT00000110745
chrZ	maker	CDS	8787490	8787623	.	+	0	ID=lycPyrC00000000135;Parent=lycPyrT00000110745
chrZ	maker	CDS	8788665	8788782	.	+	1	ID=lycPyrC00000000135;Parent=lycPyrT00000110745
chrZ	maker	CDS	8788904	8788974	.	+	0	ID=lycPyrC00000000135;Parent=lycPyrT00000110745
chrZ	maker	CDS	8789210	8789285	.	+	1	ID=lycPyrC00000000135;Parent=lycPyrT00000110745
chrZ	maker	CDS	8789958	8790020	.	+	0	ID=lycPyrC00000000135;Parent=lycPyrT00000110745
chrZ	maker	CDS	8790352	8790421	.	+	0	ID=lycPyrC00000000135;Parent=lycPyrT00000110745
chrZ	maker	CDS	8793458	8793540	.	+	2	ID=lycPyrC00000000135;Parent=lycPyrT00000110745
chrZ	maker	three_prime_UTR	8793541	8793732	.	+	.	ID=lycPyrU00000000269;Parent=lycPyrT00000110745
chrZ	maker	gene	8805302	8810024	.	+	.	ID=lycPyrG00000065249;Dbxref=InterPro:IPR009294,PANTHER:PTHR12889,PANTHER:PTHR12889:SF4,Pfam:PF06105,Phobius:CYTOPLASMIC_DOMAIN,Phobius:NON_CYTOPLASMIC_DOMAIN,Phobius:TRANSMEMBRANE;Name=hspa8;Ontology_term=GO:0016021,GO:0016485,GO:0043085;makerName=maker-chrZ-snap-gene-29.28
chrZ	maker	mRNA	8805302	8810024	.	+	.	ID=lycPyrT00000110746;Parent=lycPyrG00000065249;Dbxref=InterPro:IPR009294,PANTHER:PTHR12889,PANTHER:PTHR12889:SF4,Pfam:PF06105,Phobius:CYTOPLASMIC_DOMAIN,Phobius:NON_CYTOPLASMIC_DOMAIN,Phobius:TRANSMEMBRANE;Name=hspa8;Ontology_term=GO:0016021,GO:0016485,GO:0043085;_AED=0.10;_QI=92|1|1|1|0.33|0.42|7|887|256;_eAED=0.10;product=Heat shock cognate 71 kDa protein
chrZ	maker	exon	8805302	8805506	.	+	.	ID=lycPyrE00000001160;Parent=lycPyrT00000110746
chrZ	maker	exon	8806384	8806554	.	+	.	ID=lycPyrE00000001161;Parent=lycPyrT00000110746
chrZ	maker	exon	8807658	8807731	.	+	.	ID=lycPyrE00000001162;Parent=lycPyrT00000110746
chrZ	maker	exon	8807908	8808030	.	+	.	ID=lycPyrE00000001163;Parent=lycPyrT00000110746
chrZ	maker	exon	8808381	8808508	.	+	.	ID=lycPyrE00000001164;Parent=lycPyrT00000110746
chrZ	maker	exon	8808740	8808863	.	+	.	ID=lycPyrE00000001165;Parent=lycPyrT00000110746
chrZ	maker	exon	8809100	8810024	.	+	.	ID=lycPyrE00000001166;Parent=lycPyrT00000110746
chrZ	maker	CDS	8805394	8805506	.	+	0	ID=lycPyrC00000000136;Parent=lycPyrT00000110746
chrZ	maker	CDS	8806384	8806554	.	+	1	ID=lycPyrC00000000136;Parent=lycPyrT00000110746
chrZ	maker	CDS	8807658	8807731	.	+	1	ID=lycPyrC00000000136;Parent=lycPyrT00000110746
chrZ	maker	CDS	8807908	8808030	.	+	2	ID=lycPyrC00000000136;Parent=lycPyrT00000110746
chrZ	maker	CDS	8808381	8808508	.	+	2	ID=lycPyrC00000000136;Parent=lycPyrT00000110746
chrZ	maker	CDS	8808740	8808863	.	+	0	ID=lycPyrC00000000136;Parent=lycPyrT00000110746
chrZ	maker	CDS	8809100	8809137	.	+	2	ID=lycPyrC00000000136;Parent=lycPyrT00000110746
chrZ	maker	five_prime_UTR	8805302	8805393	.	+	.	ID=lycPyrU00000000272;Parent=lycPyrT00000110746
chrZ	maker	three_prime_UTR	8809138	8810024	.	+	.	ID=lycPyrU00000000271;Parent=lycPyrT00000110746
chrZ	maker	gene	8809404	8826281	.	-	.	ID=lycPyrG00000065250;Dbxref=Gene3D:G3DSA:3.10.200.10,InterPro:IPR001148,InterPro:IPR018338,InterPro:IPR018429,InterPro:IPR023561,InterPro:IPR036398,MobiDBLite:mobidb-lite,PANTHER:PTHR18952,PANTHER:PTHR18952:SF18,Pfam:PF00194,ProSitePatterns:PS00162,ProSiteProfiles:PS51144,SMART:SM01057,SUPERFAMILY:SSF51069;Name=ca2;Ontology_term=GO:0004089,GO:0008270;makerName=maker-chrZ-snap-gene-29.50
chrZ	maker	mRNA	8809404	8826281	.	-	.	ID=lycPyrT00000110747;Parent=lycPyrG00000065250;Dbxref=Gene3D:G3DSA:3.10.200.10,InterPro:IPR001148,InterPro:IPR018338,InterPro:IPR018429,InterPro:IPR023561,InterPro:IPR036398,MobiDBLite:mobidb-lite,PANTHER:PTHR18952,PANTHER:PTHR18952:SF18,Pfam:PF00194,ProSitePatterns:PS00162,ProSiteProfiles:PS51144,SMART:SM01057,SUPERFAMILY:SSF51069;Name=ca2;Ontology_term=GO:0004089,GO:0008270;_AED=0.19;_QI=0|0.8…
chrZ	maker	exon	8809404	8809681	.	-	.	ID=lycPyrE00000001179;Parent=lycPyrT00000110747
chrZ	maker	exon	8810875	8811012	.	-	.	ID=lycPyrE00000001178;Parent=lycPyrT00000110747
chrZ	maker	exon	8811152	8811245	.	-	.	ID=lycPyrE00000001177;Parent=lycPyrT00000110747
chrZ	maker	exon	8811383	8811409	.	-	.	ID=lycPyrE00000001176;Parent=lycPyrT00000110747
chrZ	maker	exon	8811588	8811611	.	-	.	ID=lycPyrE00000001175;Parent=lycPyrT00000110747
chrZ	maker	exon	8813750	8813869	.	-	.	ID=lycPyrE00000001174;Parent=lycPyrT00000110747
chrZ	maker	exon	8814015	8814172	.	-	.	ID=lycPyrE00000001173;Parent=lycPyrT00000110747
chrZ	maker	exon	8814417	8814483	.	-	.	ID=lycPyrE00000001172;Parent=lycPyrT00000110747
chrZ	maker	exon	8814742	8814834	.	-	.	ID=lycPyrE00000001171;Parent=lycPyrT00000110747
chrZ	maker	exon	8815499	8815641	.	-	.	ID=lycPyrE00000001170;Parent=lycPyrT00000110747
chrZ	maker	exon	8817820	8817990	.	-	.	ID=lycPyrE00000001169;Parent=lycPyrT00000110747
chrZ	maker	exon	8819152	8819175	.	-	.	ID=lycPyrE00000001168;Parent=lycPyrT00000110747
chrZ	maker	exon	8826056	8826281	.	-	.	ID=lycPyrE00000001167;Parent=lycPyrT00000110747
chrZ	maker	CDS	8809404	8809681	.	-	2	ID=lycPyrC00000000137;Parent=lycPyrT00000110747
chrZ	maker	CDS	8810875	8811012	.	-	2	ID=lycPyrC00000000137;Parent=lycPyrT00000110747
chrZ	maker	CDS	8811152	8811245	.	-	0	ID=lycPyrC00000000137;Parent=lycPyrT00000110747
chrZ	maker	CDS	8811383	8811409	.	-	0	ID=lycPyrC00000000137;Parent=lycPyrT00000110747
chrZ	maker	CDS	8811588	8811611	.	-	0	ID=lycPyrC00000000137;Parent=lycPyrT00000110747
chrZ	maker	CDS	8813750	8813869	.	-	0	ID=lycPyrC00000000137;Parent=lycPyrT00000110747
chrZ	maker	CDS	8814015	8814172	.	-	2	ID=lycPyrC00000000137;Parent=lycPyrT00000110747
chrZ	maker	CDS	8814417	8814483	.	-	0	ID=lycPyrC00000000137;Parent=lycPyrT00000110747
chrZ	maker	CDS	8814742	8814834	.	-	0	ID=lycPyrC00000000137;Parent=lycPyrT00000110747
chrZ	maker	CDS	8815499	8815641	.	-	2	ID=lycPyrC00000000137;Parent=lycPyrT00000110747
chrZ	maker	CDS	8817820	8817990	.	-	2	ID=lycPyrC00000000137;Parent=lycPyrT00000110747
chrZ	maker	CDS	8819152	8819175	.	-	2	ID=lycPyrC00000000137;Parent=lycPyrT00000110747
chrZ	maker	CDS	8826056	8826281	.	-	0	ID=lycPyrC00000000137;Parent=lycPyrT00000110747
chrZ	maker	gene	8846581	8864350	.	-	.	ID=lycPyrG00000065251;Dbxref=Coils:Coil,Gene3D:G3DSA:1.20.58.530,Gene3D:G3DSA:3.30.505.10,Gene3D:G3DSA:3.40.850.10,InterPro:IPR000048,InterPro:IPR001609,InterPro:IPR027417,InterPro:IPR032786,InterPro:IPR036860,InterPro:IPR036961,MobiDBLite:mobidb-lite,PANTHER:PTHR13140,PANTHER:PTHR13140:SF717,Pfam:PF00063,Pfam:PF00612,Pfam:PF14755,ProSiteProfiles:PS50096,ProSiteProfiles:PS51456,SMART:SM00015,SMAR…
chrZ	maker	mRNA	8846581	8864350	.	-	.	ID=lycPyrT00000110748;Parent=lycPyrG00000065251;Dbxref=Coils:Coil,Gene3D:G3DSA:1.20.58.530,Gene3D:G3DSA:3.30.505.10,Gene3D:G3DSA:3.40.850.10,InterPro:IPR000048,InterPro:IPR001609,InterPro:IPR027417,InterPro:IPR032786,InterPro:IPR036860,InterPro:IPR036961,MobiDBLite:mobidb-lite,PANTHER:PTHR13140,PANTHER:PTHR13140:SF717,Pfam:PF00063,Pfam:PF00612,Pfam:PF14755,ProSiteProfiles:PS50096,ProSiteProfiles:…
chrZ	maker	exon	8846581	8847385	.	-	.	ID=lycPyrE00000001180;Parent=lycPyrT00000110748
chrZ	maker	exon	8848776	8849048	.	-	.	ID=lycPyrE00000001181;Parent=lycPyrT00000110748
chrZ	maker	exon	8849375	8849540	.	-	.	ID=lycPyrE00000001182;Parent=lycPyrT00000110748
chrZ	maker	exon	8852421	8852620	.	-	.	ID=lycPyrE00000001183;Parent=lycPyrT00000110748
chrZ	maker	exon	8853015	8853130	.	-	.	ID=lycPyrE00000001184;Parent=lycPyrT00000110748
chrZ	maker	exon	8853479	8853610	.	-	.	ID=lycPyrE00000001185;Parent=lycPyrT00000110748
chrZ	maker	exon	8854820	8854911	.	-	.	ID=lycPyrE00000001186;Parent=lycPyrT00000110748
chrZ	maker	exon	8855093	8855140	.	-	.	ID=lycPyrE00000001187;Parent=lycPyrT00000110748
chrZ	maker	exon	8856661	8856708	.	-	.	ID=lycPyrE00000001188;Parent=lycPyrT00000110748
chrZ	maker	exon	8856959	8857044	.	-	.	ID=lycPyrE00000001189;Parent=lycPyrT00000110748
chrZ	maker	exon	8857923	8858042	.	-	.	ID=lycPyrE00000001190;Parent=lycPyrT00000110748
chrZ	maker	exon	8858332	8858397	.	-	.	ID=lycPyrE00000001191;Parent=lycPyrT00000110748
chrZ	maker	exon	8858704	8858750	.	-	.	ID=lycPyrE00000001192;Parent=lycPyrT00000110748
chrZ	maker	exon	8860052	8860190	.	-	.	ID=lycPyrE00000001193;Parent=lycPyrT00000110748
chrZ	maker	exon	8861133	8861246	.	-	.	ID=lycPyrE00000001194;Parent=lycPyrT00000110748
chrZ	maker	exon	8861547	8861612	.	-	.	ID=lycPyrE00000001195;Parent=lycPyrT00000110748
chrZ	maker	exon	8861787	8861873	.	-	.	ID=lycPyrE00000001196;Parent=lycPyrT00000110748
chrZ	maker	exon	8862327	8862427	.	-	.	ID=lycPyrE00000001197;Parent=lycPyrT00000110748
chrZ	maker	exon	8862867	8862983	.	-	.	ID=lycPyrE00000001198;Parent=lycPyrT00000110748
chrZ	maker	exon	8864096	8864350	.	-	.	ID=lycPyrE00000001199;Parent=lycPyrT00000110748
chrZ	maker	CDS	8847335	8847385	.	-	0	ID=lycPyrC00000000138;Parent=lycPyrT00000110748
chrZ	maker	CDS	8848776	8849048	.	-	0	ID=lycPyrC00000000138;Parent=lycPyrT00000110748
chrZ	maker	CDS	8849375	8849540	.	-	1	ID=lycPyrC00000000138;Parent=lycPyrT00000110748
chrZ	maker	CDS	8852421	8852620	.	-	0	ID=lycPyrC00000000138;Parent=lycPyrT00000110748
chrZ	maker	CDS	8853015	8853130	.	-	2	ID=lycPyrC00000000138;Parent=lycPyrT00000110748
chrZ	maker	CDS	8853479	8853610	.	-	2	ID=lycPyrC00000000138;Parent=lycPyrT00000110748
chrZ	maker	CDS	8854820	8854911	.	-	1	ID=lycPyrC00000000138;Parent=lycPyrT00000110748
chrZ	maker	CDS	8855093	8855140	.	-	1	ID=lycPyrC00000000138;Parent=lycPyrT00000110748
chrZ	maker	CDS	8856661	8856708	.	-	1	ID=lycPyrC00000000138;Parent=lycPyrT00000110748
chrZ	maker	CDS	8856959	8857044	.	-	0	ID=lycPyrC00000000138;Parent=lycPyrT00000110748
chrZ	maker	CDS	8857923	8858042	.	-	0	ID=lycPyrC00000000138;Parent=lycPyrT00000110748
chrZ	maker	CDS	8858332	8858397	.	-	0	ID=lycPyrC00000000138;Parent=lycPyrT00000110748
chrZ	maker	CDS	8858704	8858750	.	-	2	ID=lycPyrC00000000138;Parent=lycPyrT00000110748
chrZ	maker	CDS	8860052	8860190	.	-	0	ID=lycPyrC00000000138;Parent=lycPyrT00000110748
chrZ	maker	CDS	8861133	8861246	.	-	0	ID=lycPyrC00000000138;Parent=lycPyrT00000110748
chrZ	maker	CDS	8861547	8861612	.	-	0	ID=lycPyrC00000000138;Parent=lycPyrT00000110748
chrZ	maker	CDS	8861787	8861873	.	-	0	ID=lycPyrC00000000138;Parent=lycPyrT00000110748
chrZ	maker	CDS	8862327	8862427	.	-	2	ID=lycPyrC00000000138;Parent=lycPyrT00000110748
chrZ	maker	CDS	8862867	8862897	.	-	0	ID=lycPyrC00000000138;Parent=lycPyrT00000110748
chrZ	maker	five_prime_UTR	8862898	8862983	.	-	.	ID=lycPyrU00000000276;Parent=lycPyrT00000110748
chrZ	maker	five_prime_UTR	8864096	8864350	.	-	.	ID=lycPyrU00000000276;Parent=lycPyrT00000110748
chrZ	maker	three_prime_UTR	8846581	8847334	.	-	.	ID=lycPyrU00000000275;Parent=lycPyrT00000110748
chrZ	maker	gene	8870115	8873226	.	-	.	ID=lycPyrG00000065252;Dbxref=Gene3D:G3DSA:3.40.850.10,InterPro:IPR001609,InterPro:IPR027417,InterPro:IPR036961,PANTHER:PTHR13140,PANTHER:PTHR13140:SF717,Pfam:PF00063,ProSiteProfiles:PS51456,SUPERFAMILY:SSF52540;Name=myo1g;Ontology_term=GO:0003774,GO:0005524,GO:0016459;makerName=maker-chrZ-snap-gene-29.58
chrZ	maker	mRNA	8870115	8873226	.	-	.	ID=lycPyrT00000110749;Parent=lycPyrG00000065252;Dbxref=Gene3D:G3DSA:3.40.850.10,InterPro:IPR001609,InterPro:IPR027417,InterPro:IPR036961,PANTHER:PTHR13140,PANTHER:PTHR13140:SF717,Pfam:PF00063,ProSiteProfiles:PS51456,SUPERFAMILY:SSF52540;Name=myo1g;Ontology_term=GO:0003774,GO:0005524,GO:0016459;_AED=0.07;_QI=0|1|0.33|1|0|0.66|3|0|100;_eAED=0.07;product=Unconventional myosin-Ig
chrZ	maker	exon	8870115	8870217	.	-	.	ID=lycPyrE00000001202;Parent=lycPyrT00000110749
chrZ	maker	exon	8872956	8873086	.	-	.	ID=lycPyrE00000001201;Parent=lycPyrT00000110749
chrZ	maker	exon	8873161	8873226	.	-	.	ID=lycPyrE00000001200;Parent=lycPyrT00000110749
chrZ	maker	CDS	8870115	8870217	.	-	1	ID=lycPyrC00000000139;Parent=lycPyrT00000110749
chrZ	maker	CDS	8872956	8873086	.	-	0	ID=lycPyrC00000000139;Parent=lycPyrT00000110749
chrZ	maker	CDS	8873161	8873226	.	-	0	ID=lycPyrC00000000139;Parent=lycPyrT00000110749
chrZ	maker	gene	8890092	8891041	.	-	.	ID=lycPyrG00000065253;Dbxref=Gene3D:G3DSA:3.90.1030.10,InterPro:IPR000456,InterPro:IPR036373,PANTHER:PTHR14413,PANTHER:PTHR14413:SF16,Pfam:PF01196,SUPERFAMILY:SSF64263,TIGRFAM:TIGR00059;Name=hdac3;Ontology_term=GO:0003735,GO:0005622,GO:0005840,GO:0006412;makerName=maker-chrZ-augustus-gene-29.123
chrZ	maker	mRNA	8890092	8891041	.	-	.	ID=lycPyrT00000110750;Parent=lycPyrG00000065253;Dbxref=Gene3D:G3DSA:3.90.1030.10,InterPro:IPR000456,InterPro:IPR036373,PANTHER:PTHR14413,PANTHER:PTHR14413:SF16,Pfam:PF01196,SUPERFAMILY:SSF64263,TIGRFAM:TIGR00059;Name=hdac3;Ontology_term=GO:0003735,GO:0005622,GO:0005840,GO:0006412;_AED=0.00;_QI=20|1|1|1|0|0|3|240|168;_eAED=0.00;product=Histone deacetylase 3
chrZ	maker	exon	8890092	8890595	.	-	.	ID=lycPyrE00000001203;Parent=lycPyrT00000110750
chrZ	maker	exon	8890670	8890738	.	-	.	ID=lycPyrE00000001204;Parent=lycPyrT00000110750
chrZ	maker	exon	8890848	8891041	.	-	.	ID=lycPyrE00000001205;Parent=lycPyrT00000110750
chrZ	maker	CDS	8890332	8890595	.	-	0	ID=lycPyrC00000000140;Parent=lycPyrT00000110750
chrZ	maker	CDS	8890670	8890738	.	-	0	ID=lycPyrC00000000140;Parent=lycPyrT00000110750
chrZ	maker	CDS	8890848	8891021	.	-	0	ID=lycPyrC00000000140;Parent=lycPyrT00000110750
chrZ	maker	five_prime_UTR	8891022	8891041	.	-	.	ID=lycPyrU00000000280;Parent=lycPyrT00000110750
chrZ	maker	three_prime_UTR	8890092	8890331	.	-	.	ID=lycPyrU00000000279;Parent=lycPyrT00000110750
chrZ	maker	gene	8894906	8921963	.	-	.	ID=lycPyrG00000065254;Dbxref=CDD:cd00054,Coils:Coil,Gene3D:G3DSA:1.20.5.320,Gene3D:G3DSA:2.10.25.10,InterPro:IPR000152,InterPro:IPR000742,InterPro:IPR001881,InterPro:IPR008160,InterPro:IPR013032,InterPro:IPR018097,MobiDBLite:mobidb-lite,PANTHER:PTHR24034,PANTHER:PTHR24034:SF76,Pfam:PF01391,Pfam:PF14670,ProSitePatterns:PS00010,ProSitePatterns:PS01186,ProSitePatterns:PS01187,ProSiteProfiles:PS50026…
chrZ	maker	mRNA	8894906	8921963	.	-	.	ID=lycPyrT00000110751;Parent=lycPyrG00000065254;Dbxref=CDD:cd00054,Coils:Coil,Gene3D:G3DSA:1.20.5.320,Gene3D:G3DSA:2.10.25.10,InterPro:IPR000152,InterPro:IPR000742,InterPro:IPR001881,InterPro:IPR008160,InterPro:IPR013032,InterPro:IPR018097,MobiDBLite:mobidb-lite,PANTHER:PTHR24034,PANTHER:PTHR24034:SF76,Pfam:PF01391,Pfam:PF14670,ProSitePatterns:PS00010,ProSitePatterns:PS01186,ProSitePatterns:PS011…
chrZ	maker	exon	8894906	8896895	.	-	.	ID=lycPyrE00000001206;Parent=lycPyrT00000110751
chrZ	maker	exon	8899019	8899054	.	-	.	ID=lycPyrE00000001207;Parent=lycPyrT00000110751
chrZ	maker	exon	8899136	8899275	.	-	.	ID=lycPyrE00000001208;Parent=lycPyrT00000110751
chrZ	maker	exon	8901189	8901309	.	-	.	ID=lycPyrE00000001209;Parent=lycPyrT00000110751
chrZ	maker	exon	8906213	8906339	.	-	.	ID=lycPyrE00000001210;Parent=lycPyrT00000110751
chrZ	maker	exon	8911533	8911674	.	-	.	ID=lycPyrE00000001211;Parent=lycPyrT00000110751
chrZ	maker	exon	8912369	8912503	.	-	.	ID=lycPyrE00000001212;Parent=lycPyrT00000110751
chrZ	maker	exon	8917690	8917742	.	-	.	ID=lycPyrE00000001213;Parent=lycPyrT00000110751
chrZ	maker	exon	8921932	8921963	.	-	.	ID=lycPyrE00000001214;Parent=lycPyrT00000110751
chrZ	maker	CDS	8896662	8896895	.	-	0	ID=lycPyrC00000000141;Parent=lycPyrT00000110751
chrZ	maker	CDS	8899019	8899054	.	-	0	ID=lycPyrC00000000141;Parent=lycPyrT00000110751
chrZ	maker	CDS	8899136	8899275	.	-	2	ID=lycPyrC00000000141;Parent=lycPyrT00000110751
chrZ	maker	CDS	8901189	8901309	.	-	0	ID=lycPyrC00000000141;Parent=lycPyrT00000110751
chrZ	maker	CDS	8906213	8906339	.	-	1	ID=lycPyrC00000000141;Parent=lycPyrT00000110751
chrZ	maker	CDS	8911533	8911674	.	-	2	ID=lycPyrC00000000141;Parent=lycPyrT00000110751
chrZ	maker	CDS	8912369	8912503	.	-	2	ID=lycPyrC00000000141;Parent=lycPyrT00000110751
chrZ	maker	CDS	8917690	8917742	.	-	1	ID=lycPyrC00000000141;Parent=lycPyrT00000110751
chrZ	maker	CDS	8921932	8921963	.	-	0	ID=lycPyrC00000000141;Parent=lycPyrT00000110751
chrZ	maker	three_prime_UTR	8894906	8896661	.	-	.	ID=lycPyrU00000000281;Parent=lycPyrT00000110751
chrZ	maker	gene	9059654	9111084	.	-	.	ID=lycPyrG00000065255;Dbxref=CDD:cd00992,Gene3D:G3DSA:2.30.42.10,InterPro:IPR001478,InterPro:IPR036034,MobiDBLite:mobidb-lite,PANTHER:PTHR11324,PANTHER:PTHR11324:SF16,Pfam:PF00595,ProSiteProfiles:PS50106,SMART:SM00228,SUPERFAMILY:SSF50156;Name=lin7c;Ontology_term=GO:0005515;makerName=maker-chrZ-augustus-gene-30.4
chrZ	maker	mRNA	9059654	9111084	.	-	.	ID=lycPyrT00000110752;Parent=lycPyrG00000065255;Dbxref=CDD:cd00992,Gene3D:G3DSA:2.30.42.10,InterPro:IPR001478,InterPro:IPR036034,MobiDBLite:mobidb-lite,PANTHER:PTHR11324,PANTHER:PTHR11324:SF16,Pfam:PF00595,ProSiteProfiles:PS50106,SMART:SM00228,SUPERFAMILY:SSF50156;Name=lin7c;Ontology_term=GO:0005515;_AED=0.07;_QI=0|0.77|0.73|0.82|0.90|0.86|23|326|2450;_eAED=0.07;product=Protein lin-7 homolog C
chrZ	maker	exon	9059654	9060146	.	-	.	ID=lycPyrE00000001215;Parent=lycPyrT00000110752
chrZ	maker	exon	9061530	9061664	.	-	.	ID=lycPyrE00000001216;Parent=lycPyrT00000110752
chrZ	maker	exon	9063651	9063921	.	-	.	ID=lycPyrE00000001217;Parent=lycPyrT00000110752
chrZ	maker	exon	9066258	9066359	.	-	.	ID=lycPyrE00000001218;Parent=lycPyrT00000110752
chrZ	maker	exon	9069392	9069509	.	-	.	ID=lycPyrE00000001219;Parent=lycPyrT00000110752
chrZ	maker	exon	9070141	9073720	.	-	.	ID=lycPyrE00000001220;Parent=lycPyrT00000110752
chrZ	maker	exon	9075769	9075913	.	-	.	ID=lycPyrE00000001221;Parent=lycPyrT00000110752
chrZ	maker	exon	9077074	9077864	.	-	.	ID=lycPyrE00000001222;Parent=lycPyrT00000110752
chrZ	maker	exon	9079010	9079178	.	-	.	ID=lycPyrE00000001223;Parent=lycPyrT00000110752
chrZ	maker	exon	9079871	9080031	.	-	.	ID=lycPyrE00000001224;Parent=lycPyrT00000110752
chrZ	maker	exon	9081003	9081084	.	-	.	ID=lycPyrE00000001225;Parent=lycPyrT00000110752
chrZ	maker	exon	9083921	9084053	.	-	.	ID=lycPyrE00000001226;Parent=lycPyrT00000110752
chrZ	maker	exon	9086499	9086616	.	-	.	ID=lycPyrE00000001227;Parent=lycPyrT00000110752
chrZ	maker	exon	9087651	9087876	.	-	.	ID=lycPyrE00000001228;Parent=lycPyrT00000110752
chrZ	maker	exon	9088033	9088106	.	-	.	ID=lycPyrE00000001229;Parent=lycPyrT00000110752
chrZ	maker	exon	9089809	9089923	.	-	.	ID=lycPyrE00000001230;Parent=lycPyrT00000110752
chrZ	maker	exon	9092390	9092509	.	-	.	ID=lycPyrE00000001231;Parent=lycPyrT00000110752
chrZ	maker	exon	9093148	9093296	.	-	.	ID=lycPyrE00000001232;Parent=lycPyrT00000110752
chrZ	maker	exon	9095219	9095330	.	-	.	ID=lycPyrE00000001233;Parent=lycPyrT00000110752
chrZ	maker	exon	9098599	9098763	.	-	.	ID=lycPyrE00000001234;Parent=lycPyrT00000110752
chrZ	maker	exon	9107885	9108052	.	-	.	ID=lycPyrE00000001235;Parent=lycPyrT00000110752
chrZ	maker	exon	9110158	9110290	.	-	.	ID=lycPyrE00000001236;Parent=lycPyrT00000110752
chrZ	maker	exon	9110966	9111084	.	-	.	ID=lycPyrE00000001237;Parent=lycPyrT00000110752
chrZ	maker	CDS	9059980	9060146	.	-	2	ID=lycPyrC00000000142;Parent=lycPyrT00000110752
chrZ	maker	CDS	9061530	9061664	.	-	2	ID=lycPyrC00000000142;Parent=lycPyrT00000110752
chrZ	maker	CDS	9063651	9063921	.	-	0	ID=lycPyrC00000000142;Parent=lycPyrT00000110752
chrZ	maker	CDS	9066258	9066359	.	-	0	ID=lycPyrC00000000142;Parent=lycPyrT00000110752
chrZ	maker	CDS	9069392	9069509	.	-	1	ID=lycPyrC00000000142;Parent=lycPyrT00000110752
chrZ	maker	CDS	9070141	9073720	.	-	2	ID=lycPyrC00000000142;Parent=lycPyrT00000110752
chrZ	maker	CDS	9075769	9075913	.	-	0	ID=lycPyrC00000000142;Parent=lycPyrT00000110752
chrZ	maker	CDS	9077074	9077864	.	-	2	ID=lycPyrC00000000142;Parent=lycPyrT00000110752
chrZ	maker	CDS	9079010	9079178	.	-	0	ID=lycPyrC00000000142;Parent=lycPyrT00000110752
chrZ	maker	CDS	9079871	9080031	.	-	2	ID=lycPyrC00000000142;Parent=lycPyrT00000110752
chrZ	maker	CDS	9081003	9081084	.	-	0	ID=lycPyrC00000000142;Parent=lycPyrT00000110752
chrZ	maker	CDS	9083921	9084053	.	-	1	ID=lycPyrC00000000142;Parent=lycPyrT00000110752
chrZ	maker	CDS	9086499	9086616	.	-	2	ID=lycPyrC00000000142;Parent=lycPyrT00000110752
chrZ	maker	CDS	9087651	9087876	.	-	0	ID=lycPyrC00000000142;Parent=lycPyrT00000110752
chrZ	maker	CDS	9088033	9088106	.	-	2	ID=lycPyrC00000000142;Parent=lycPyrT00000110752
chrZ	maker	CDS	9089809	9089923	.	-	0	ID=lycPyrC00000000142;Parent=lycPyrT00000110752
chrZ	maker	CDS	9092390	9092509	.	-	0	ID=lycPyrC00000000142;Parent=lycPyrT00000110752
chrZ	maker	CDS	9093148	9093296	.	-	2	ID=lycPyrC00000000142;Parent=lycPyrT00000110752
chrZ	maker	CDS	9095219	9095330	.	-	0	ID=lycPyrC00000000142;Parent=lycPyrT00000110752
chrZ	maker	CDS	9098599	9098763	.	-	0	ID=lycPyrC00000000142;Parent=lycPyrT00000110752
chrZ	maker	CDS	9107885	9108052	.	-	0	ID=lycPyrC00000000142;Parent=lycPyrT00000110752
chrZ	maker	CDS	9110158	9110290	.	-	1	ID=lycPyrC00000000142;Parent=lycPyrT00000110752
chrZ	maker	CDS	9110966	9111084	.	-	0	ID=lycPyrC00000000142;Parent=lycPyrT00000110752
chrZ	maker	three_prime_UTR	9059654	9059979	.	-	.	ID=lycPyrU00000000283;Parent=lycPyrT00000110752
chrZ	maker	gene	9326964	9360401	.	-	.	ID=lycPyrG00000065256;Dbxref=CDD:cd13348,InterPro:IPR010569,InterPro:IPR022587,InterPro:IPR029021,InterPro:IPR030564,InterPro:IPR030576,PANTHER:PTHR10807,PANTHER:PTHR10807:SF37,Pfam:PF06602,Pfam:PF12578,ProSiteProfiles:PS51339,SUPERFAMILY:SSF50729,SUPERFAMILY:SSF52799;Name=mtmr2;Ontology_term=GO:0019208;makerName=maker-chrZ-snap-gene-31.24
chrZ	maker	mRNA	9326964	9360401	.	-	.	ID=lycPyrT00000110753;Parent=lycPyrG00000065256;Dbxref=CDD:cd13348,InterPro:IPR010569,InterPro:IPR022587,InterPro:IPR029021,InterPro:IPR030564,InterPro:IPR030576,PANTHER:PTHR10807,PANTHER:PTHR10807:SF37,Pfam:PF06602,Pfam:PF12578,ProSiteProfiles:PS51339,SUPERFAMILY:SSF50729,SUPERFAMILY:SSF52799;Name=mtmr2;Ontology_term=GO:0019208;_AED=0.13;_QI=0|0.87|0.82|0.94|0.68|0.76|17|2134|755;_eAED=0.13;prod…
chrZ	maker	exon	9326964	9329673	.	-	.	ID=lycPyrE00000001238;Parent=lycPyrT00000110753
chrZ	maker	exon	9330661	9330822	.	-	.	ID=lycPyrE00000001239;Parent=lycPyrT00000110753
chrZ	maker	exon	9331653	9331820	.	-	.	ID=lycPyrE00000001240;Parent=lycPyrT00000110753
chrZ	maker	exon	9332522	9332694	.	-	.	ID=lycPyrE00000001241;Parent=lycPyrT00000110753
chrZ	maker	exon	9333692	9333762	.	-	.	ID=lycPyrE00000001242;Parent=lycPyrT00000110753
chrZ	maker	exon	9335364	9335442	.	-	.	ID=lycPyrE00000001243;Parent=lycPyrT00000110753
chrZ	maker	exon	9338017	9338141	.	-	.	ID=lycPyrE00000001244;Parent=lycPyrT00000110753
chrZ	maker	exon	9340270	9340376	.	-	.	ID=lycPyrE00000001245;Parent=lycPyrT00000110753
chrZ	maker	exon	9343305	9343404	.	-	.	ID=lycPyrE00000001246;Parent=lycPyrT00000110753
chrZ	maker	exon	9344548	9344671	.	-	.	ID=lycPyrE00000001247;Parent=lycPyrT00000110753
chrZ	maker	exon	9347131	9347224	.	-	.	ID=lycPyrE00000001248;Parent=lycPyrT00000110753
chrZ	maker	exon	9347859	9347989	.	-	.	ID=lycPyrE00000001249;Parent=lycPyrT00000110753
chrZ	maker	exon	9349178	9349250	.	-	.	ID=lycPyrE00000001250;Parent=lycPyrT00000110753
chrZ	maker	exon	9351031	9351170	.	-	.	ID=lycPyrE00000001251;Parent=lycPyrT00000110753
chrZ	maker	exon	9352307	9352361	.	-	.	ID=lycPyrE00000001252;Parent=lycPyrT00000110753
chrZ	maker	exon	9360222	9360304	.	-	.	ID=lycPyrE00000001253;Parent=lycPyrT00000110753
chrZ	maker	exon	9360395	9360401	.	-	.	ID=lycPyrE00000001254;Parent=lycPyrT00000110753
chrZ	maker	CDS	9329098	9329673	.	-	0	ID=lycPyrC00000000143;Parent=lycPyrT00000110753
chrZ	maker	CDS	9330661	9330822	.	-	0	ID=lycPyrC00000000143;Parent=lycPyrT00000110753
chrZ	maker	CDS	9331653	9331820	.	-	0	ID=lycPyrC00000000143;Parent=lycPyrT00000110753
chrZ	maker	CDS	9332522	9332694	.	-	2	ID=lycPyrC00000000143;Parent=lycPyrT00000110753
chrZ	maker	CDS	9333692	9333762	.	-	1	ID=lycPyrC00000000143;Parent=lycPyrT00000110753
chrZ	maker	CDS	9335364	9335442	.	-	2	ID=lycPyrC00000000143;Parent=lycPyrT00000110753
chrZ	maker	CDS	9338017	9338141	.	-	1	ID=lycPyrC00000000143;Parent=lycPyrT00000110753
chrZ	maker	CDS	9340270	9340376	.	-	0	ID=lycPyrC00000000143;Parent=lycPyrT00000110753
chrZ	maker	CDS	9343305	9343404	.	-	1	ID=lycPyrC00000000143;Parent=lycPyrT00000110753
chrZ	maker	CDS	9344548	9344671	.	-	2	ID=lycPyrC00000000143;Parent=lycPyrT00000110753
chrZ	maker	CDS	9347131	9347224	.	-	0	ID=lycPyrC00000000143;Parent=lycPyrT00000110753
chrZ	maker	CDS	9347859	9347989	.	-	2	ID=lycPyrC00000000143;Parent=lycPyrT00000110753
chrZ	maker	CDS	9349178	9349250	.	-	0	ID=lycPyrC00000000143;Parent=lycPyrT00000110753
chrZ	maker	CDS	9351031	9351170	.	-	2	ID=lycPyrC00000000143;Parent=lycPyrT00000110753
chrZ	maker	CDS	9352307	9352361	.	-	0	ID=lycPyrC00000000143;Parent=lycPyrT00000110753
chrZ	maker	CDS	9360222	9360304	.	-	2	ID=lycPyrC00000000143;Parent=lycPyrT00000110753
chrZ	maker	CDS	9360395	9360401	.	-	0	ID=lycPyrC00000000143;Parent=lycPyrT00000110753
chrZ	maker	three_prime_UTR	9326964	9329097	.	-	.	ID=lycPyrU00000000285;Parent=lycPyrT00000110753
chrZ	maker	gene	9374382	9402676	.	-	.	ID=lycPyrG00000065257;Dbxref=Gene3D:G3DSA:1.10.1410.40,Gene3D:G3DSA:3.30.160.60,Gene3D:G3DSA:3.30.460.10,InterPro:IPR003604,InterPro:IPR006561,InterPro:IPR013087,InterPro:IPR036236,MobiDBLite:mobidb-lite,PANTHER:PTHR10910,PANTHER:PTHR10910:SF87,Pfam:PF07528,Pfam:PF12874,ProSitePatterns:PS00028,ProSiteProfiles:PS51703,SMART:SM00355,SMART:SM00451,SMART:SM00572,SUPERFAMILY:SSF57667;Name=strbp_2;Onto…
chrZ	maker	mRNA	9374382	9402676	.	-	.	ID=lycPyrT00000110754;Parent=lycPyrG00000065257;Dbxref=Gene3D:G3DSA:1.10.1410.40,Gene3D:G3DSA:3.30.160.60,Gene3D:G3DSA:3.30.460.10,InterPro:IPR003604,InterPro:IPR006561,InterPro:IPR013087,InterPro:IPR036236,MobiDBLite:mobidb-lite,PANTHER:PTHR10910,PANTHER:PTHR10910:SF87,Pfam:PF07528,Pfam:PF12874,ProSitePatterns:PS00028,ProSiteProfiles:PS51703,SMART:SM00355,SMART:SM00451,SMART:SM00572,SUPERFAMILY:…
chrZ	maker	exon	9374382	9374594	.	-	.	ID=lycPyrE00000001255;Parent=lycPyrT00000110754
chrZ	maker	exon	9375289	9375422	.	-	.	ID=lycPyrE00000001256;Parent=lycPyrT00000110754
chrZ	maker	exon	9375466	9375601	.	-	.	ID=lycPyrE00000001257;Parent=lycPyrT00000110754
chrZ	maker	exon	9379530	9379625	.	-	.	ID=lycPyrE00000001258;Parent=lycPyrT00000110754
chrZ	maker	exon	9380446	9380543	.	-	.	ID=lycPyrE00000001259;Parent=lycPyrT00000110754
chrZ	maker	exon	9385468	9385609	.	-	.	ID=lycPyrE00000001260;Parent=lycPyrT00000110754
chrZ	maker	exon	9386999	9387149	.	-	.	ID=lycPyrE00000001261;Parent=lycPyrT00000110754
chrZ	maker	exon	9387362	9387567	.	-	.	ID=lycPyrE00000001262;Parent=lycPyrT00000110754
chrZ	maker	exon	9389658	9389820	.	-	.	ID=lycPyrE00000001263;Parent=lycPyrT00000110754
chrZ	maker	exon	9390186	9390331	.	-	.	ID=lycPyrE00000001264;Parent=lycPyrT00000110754
chrZ	maker	exon	9390835	9390954	.	-	.	ID=lycPyrE00000001265;Parent=lycPyrT00000110754
chrZ	maker	exon	9392343	9392512	.	-	.	ID=lycPyrE00000001266;Parent=lycPyrT00000110754
chrZ	maker	exon	9393416	9393716	.	-	.	ID=lycPyrE00000001267;Parent=lycPyrT00000110754
chrZ	maker	exon	9395815	9396006	.	-	.	ID=lycPyrE00000001268;Parent=lycPyrT00000110754
chrZ	maker	exon	9397436	9397686	.	-	.	ID=lycPyrE00000001269;Parent=lycPyrT00000110754
chrZ	maker	exon	9398846	9399064	.	-	.	ID=lycPyrE00000001270;Parent=lycPyrT00000110754
chrZ	maker	exon	9399901	9400045	.	-	.	ID=lycPyrE00000001271;Parent=lycPyrT00000110754
chrZ	maker	exon	9401477	9401759	.	-	.	ID=lycPyrE00000001272;Parent=lycPyrT00000110754
chrZ	maker	exon	9402564	9402676	.	-	.	ID=lycPyrE00000001273;Parent=lycPyrT00000110754
chrZ	maker	CDS	9374415	9374594	.	-	0	ID=lycPyrC00000000144;Parent=lycPyrT00000110754
chrZ	maker	CDS	9375289	9375422	.	-	2	ID=lycPyrC00000000144;Parent=lycPyrT00000110754
chrZ	maker	CDS	9375466	9375601	.	-	0	ID=lycPyrC00000000144;Parent=lycPyrT00000110754
chrZ	maker	CDS	9379530	9379625	.	-	0	ID=lycPyrC00000000144;Parent=lycPyrT00000110754
chrZ	maker	CDS	9380446	9380543	.	-	2	ID=lycPyrC00000000144;Parent=lycPyrT00000110754
chrZ	maker	CDS	9385468	9385609	.	-	0	ID=lycPyrC00000000144;Parent=lycPyrT00000110754
chrZ	maker	CDS	9386999	9387149	.	-	1	ID=lycPyrC00000000144;Parent=lycPyrT00000110754
chrZ	maker	CDS	9387362	9387567	.	-	0	ID=lycPyrC00000000144;Parent=lycPyrT00000110754
chrZ	maker	CDS	9389658	9389820	.	-	1	ID=lycPyrC00000000144;Parent=lycPyrT00000110754
chrZ	maker	CDS	9390186	9390331	.	-	0	ID=lycPyrC00000000144;Parent=lycPyrT00000110754
chrZ	maker	CDS	9390835	9390954	.	-	0	ID=lycPyrC00000000144;Parent=lycPyrT00000110754
chrZ	maker	CDS	9392343	9392512	.	-	2	ID=lycPyrC00000000144;Parent=lycPyrT00000110754
chrZ	maker	CDS	9393416	9393716	.	-	0	ID=lycPyrC00000000144;Parent=lycPyrT00000110754
chrZ	maker	CDS	9395815	9396006	.	-	0	ID=lycPyrC00000000144;Parent=lycPyrT00000110754
chrZ	maker	CDS	9397436	9397686	.	-	2	ID=lycPyrC00000000144;Parent=lycPyrT00000110754
chrZ	maker	CDS	9398846	9399064	.	-	2	ID=lycPyrC00000000144;Parent=lycPyrT00000110754
chrZ	maker	CDS	9399901	9400045	.	-	0	ID=lycPyrC00000000144;Parent=lycPyrT00000110754
chrZ	maker	CDS	9401477	9401759	.	-	1	ID=lycPyrC00000000144;Parent=lycPyrT00000110754
chrZ	maker	CDS	9402564	9402676	.	-	0	ID=lycPyrC00000000144;Parent=lycPyrT00000110754
chrZ	maker	three_prime_UTR	9374382	9374414	.	-	.	ID=lycPyrU00000000287;Parent=lycPyrT00000110754
chrZ	maker	gene	9429212	9442447	.	+	.	ID=lycPyrG00000065258;Dbxref=Gene3D:G3DSA:2.30.31.10,InterPro:IPR003173,InterPro:IPR009044,MobiDBLite:mobidb-lite,PANTHER:PTHR13215,Pfam:PF02229,SUPERFAMILY:SSF54447;Name=sub1_2;Ontology_term=GO:0003677,GO:0006355;makerName=maker-chrZ-augustus-gene-31.34
chrZ	maker	mRNA	9429212	9442447	.	+	.	ID=lycPyrT00000110755;Parent=lycPyrG00000065258;Dbxref=Gene3D:G3DSA:2.30.31.10,InterPro:IPR003173,InterPro:IPR009044,MobiDBLite:mobidb-lite,PANTHER:PTHR13215,Pfam:PF02229,SUPERFAMILY:SSF54447;Name=sub1_2;Ontology_term=GO:0003677,GO:0006355;_AED=0.00;_QI=0|1|0.75|1|1|0.75|4|2934|126;_eAED=0.00;product=Activated RNA polymerase II transcriptional coactivator p15
chrZ	maker	exon	9429212	9429283	.	+	.	ID=lycPyrE00000001274;Parent=lycPyrT00000110755
chrZ	maker	exon	9430652	9430771	.	+	.	ID=lycPyrE00000001275;Parent=lycPyrT00000110755
chrZ	maker	exon	9436618	9436726	.	+	.	ID=lycPyrE00000001276;Parent=lycPyrT00000110755
chrZ	maker	exon	9439434	9442447	.	+	.	ID=lycPyrE00000001277;Parent=lycPyrT00000110755
chrZ	maker	CDS	9429212	9429283	.	+	0	ID=lycPyrC00000000145;Parent=lycPyrT00000110755
chrZ	maker	CDS	9430652	9430771	.	+	0	ID=lycPyrC00000000145;Parent=lycPyrT00000110755
chrZ	maker	CDS	9436618	9436726	.	+	0	ID=lycPyrC00000000145;Parent=lycPyrT00000110755
chrZ	maker	CDS	9439434	9439513	.	+	2	ID=lycPyrC00000000145;Parent=lycPyrT00000110755
chrZ	maker	three_prime_UTR	9439514	9442447	.	+	.	ID=lycPyrU00000000289;Parent=lycPyrT00000110755
chrZ	maker	gene	9721494	9736134	.	+	.	ID=lycPyrG00000065259;Dbxref=CDD:cd00771,CDD:cd00860,CDD:cd01667,Coils:Coil,Gene3D:G3DSA:3.10.20.30,Gene3D:G3DSA:3.30.930.10,Gene3D:G3DSA:3.30.980.10,Gene3D:G3DSA:3.40.50.800,Hamap:MF_00184,InterPro:IPR002314,InterPro:IPR002320,InterPro:IPR004095,InterPro:IPR004154,InterPro:IPR006195,InterPro:IPR012675,InterPro:IPR012676,InterPro:IPR012947,InterPro:IPR018163,InterPro:IPR033728,InterPro:IPR036621,…
chrZ	maker	mRNA	9721494	9736134	.	+	.	ID=lycPyrT00000110756;Parent=lycPyrG00000065259;Dbxref=CDD:cd00771,CDD:cd00860,CDD:cd01667,Coils:Coil,Gene3D:G3DSA:3.10.20.30,Gene3D:G3DSA:3.30.930.10,Gene3D:G3DSA:3.30.980.10,Gene3D:G3DSA:3.40.50.800,Hamap:MF_00184,InterPro:IPR002314,InterPro:IPR002320,InterPro:IPR004095,InterPro:IPR004154,InterPro:IPR006195,InterPro:IPR012675,InterPro:IPR012676,InterPro:IPR012947,InterPro:IPR018163,InterPro:IPR…
chrZ	maker	exon	9721494	9721602	.	+	.	ID=lycPyrE00000001278;Parent=lycPyrT00000110756
chrZ	maker	exon	9721847	9721986	.	+	.	ID=lycPyrE00000001279;Parent=lycPyrT00000110756
chrZ	maker	exon	9722446	9722636	.	+	.	ID=lycPyrE00000001280;Parent=lycPyrT00000110756
chrZ	maker	exon	9723669	9723792	.	+	.	ID=lycPyrE00000001281;Parent=lycPyrT00000110756
chrZ	maker	exon	9724852	9724973	.	+	.	ID=lycPyrE00000001282;Parent=lycPyrT00000110756
chrZ	maker	exon	9725183	9725300	.	+	.	ID=lycPyrE00000001283;Parent=lycPyrT00000110756
chrZ	maker	exon	9726157	9726221	.	+	.	ID=lycPyrE00000001284;Parent=lycPyrT00000110756
chrZ	maker	exon	9726303	9726381	.	+	.	ID=lycPyrE00000001285;Parent=lycPyrT00000110756
chrZ	maker	exon	9726920	9727066	.	+	.	ID=lycPyrE00000001286;Parent=lycPyrT00000110756
chrZ	maker	exon	9727967	9728065	.	+	.	ID=lycPyrE00000001287;Parent=lycPyrT00000110756
chrZ	maker	exon	9728782	9728948	.	+	.	ID=lycPyrE00000001288;Parent=lycPyrT00000110756
chrZ	maker	exon	9729451	9729613	.	+	.	ID=lycPyrE00000001289;Parent=lycPyrT00000110756
chrZ	maker	exon	9729702	9729839	.	+	.	ID=lycPyrE00000001290;Parent=lycPyrT00000110756
chrZ	maker	exon	9730529	9730606	.	+	.	ID=lycPyrE00000001291;Parent=lycPyrT00000110756
chrZ	maker	exon	9732342	9732442	.	+	.	ID=lycPyrE00000001292;Parent=lycPyrT00000110756
chrZ	maker	exon	9732552	9732656	.	+	.	ID=lycPyrE00000001293;Parent=lycPyrT00000110756
chrZ	maker	exon	9733324	9733396	.	+	.	ID=lycPyrE00000001294;Parent=lycPyrT00000110756
chrZ	maker	exon	9734123	9734237	.	+	.	ID=lycPyrE00000001295;Parent=lycPyrT00000110756
chrZ	maker	exon	9734892	9736134	.	+	.	ID=lycPyrE00000001296;Parent=lycPyrT00000110756
chrZ	maker	CDS	9721494	9721602	.	+	0	ID=lycPyrC00000000146;Parent=lycPyrT00000110756
chrZ	maker	CDS	9721847	9721986	.	+	2	ID=lycPyrC00000000146;Parent=lycPyrT00000110756
chrZ	maker	CDS	9722446	9722636	.	+	0	ID=lycPyrC00000000146;Parent=lycPyrT00000110756
chrZ	maker	CDS	9723669	9723792	.	+	1	ID=lycPyrC00000000146;Parent=lycPyrT00000110756
chrZ	maker	CDS	9724852	9724973	.	+	0	ID=lycPyrC00000000146;Parent=lycPyrT00000110756
chrZ	maker	CDS	9725183	9725300	.	+	1	ID=lycPyrC00000000146;Parent=lycPyrT00000110756
chrZ	maker	CDS	9726157	9726221	.	+	0	ID=lycPyrC00000000146;Parent=lycPyrT00000110756
chrZ	maker	CDS	9726303	9726381	.	+	1	ID=lycPyrC00000000146;Parent=lycPyrT00000110756
chrZ	maker	CDS	9726920	9727066	.	+	0	ID=lycPyrC00000000146;Parent=lycPyrT00000110756
chrZ	maker	CDS	9727967	9728065	.	+	0	ID=lycPyrC00000000146;Parent=lycPyrT00000110756
chrZ	maker	CDS	9728782	9728948	.	+	0	ID=lycPyrC00000000146;Parent=lycPyrT00000110756
chrZ	maker	CDS	9729451	9729613	.	+	1	ID=lycPyrC00000000146;Parent=lycPyrT00000110756
chrZ	maker	CDS	9729702	9729839	.	+	0	ID=lycPyrC00000000146;Parent=lycPyrT00000110756
chrZ	maker	CDS	9730529	9730606	.	+	0	ID=lycPyrC00000000146;Parent=lycPyrT00000110756
chrZ	maker	CDS	9732342	9732442	.	+	0	ID=lycPyrC00000000146;Parent=lycPyrT00000110756
chrZ	maker	CDS	9732552	9732656	.	+	1	ID=lycPyrC00000000146;Parent=lycPyrT00000110756
chrZ	maker	CDS	9733324	9733396	.	+	1	ID=lycPyrC00000000146;Parent=lycPyrT00000110756
chrZ	maker	CDS	9734123	9734237	.	+	0	ID=lycPyrC00000000146;Parent=lycPyrT00000110756
chrZ	maker	CDS	9734892	9735040	.	+	2	ID=lycPyrC00000000146;Parent=lycPyrT00000110756
chrZ	maker	three_prime_UTR	9735041	9736134	.	+	.	ID=lycPyrU00000000291;Parent=lycPyrT00000110756
chrZ	maker	gene	9759362	9760548	.	-	.	ID=lycPyrG00000065260;Dbxref=Gene3D:G3DSA:2.20.100.10,InterPro:IPR000884,InterPro:IPR010909,InterPro:IPR036383,MobiDBLite:mobidb-lite,PANTHER:PTHR13723,PANTHER:PTHR13723:SF189,Pfam:PF00090,ProSiteProfiles:PS50092,ProSiteProfiles:PS50900,SUPERFAMILY:SSF82895;Name=spon1_2;Ontology_term=GO:0008233;makerName=maker-chrZ-augustus-gene-33.46
chrZ	maker	mRNA	9759362	9760548	.	-	.	ID=lycPyrT00000110757;Parent=lycPyrG00000065260;Dbxref=Gene3D:G3DSA:2.20.100.10,InterPro:IPR000884,InterPro:IPR010909,InterPro:IPR036383,MobiDBLite:mobidb-lite,PANTHER:PTHR13723,PANTHER:PTHR13723:SF189,Pfam:PF00090,ProSiteProfiles:PS50092,ProSiteProfiles:PS50900,SUPERFAMILY:SSF82895;Name=spon1_2;Ontology_term=GO:0008233;_AED=0.23;_QI=0|1|0|1|1|1|2|0|129;_eAED=0.23;product=Spondin-1
chrZ	maker	exon	9759362	9759597	.	-	.	ID=lycPyrE00000001298;Parent=lycPyrT00000110757
chrZ	maker	exon	9760395	9760548	.	-	.	ID=lycPyrE00000001297;Parent=lycPyrT00000110757
chrZ	maker	CDS	9759362	9759597	.	-	2	ID=lycPyrC00000000147;Parent=lycPyrT00000110757
chrZ	maker	CDS	9760395	9760548	.	-	0	ID=lycPyrC00000000147;Parent=lycPyrT00000110757
chrZ	maker	gene	9790844	9803203	.	-	.	ID=lycPyrG00000065261;Dbxref=Gene3D:G3DSA:2.60.120.830,InterPro:IPR010294,PANTHER:PTHR13723,PANTHER:PTHR13723:SF189,Pfam:PF05986;Name=cntn5_2;makerName=maker-chrZ-augustus-gene-33.48
chrZ	maker	mRNA	9790844	9803203	.	-	.	ID=lycPyrT00000110758;Parent=lycPyrG00000065261;Dbxref=Gene3D:G3DSA:2.60.120.830,InterPro:IPR010294,PANTHER:PTHR13723,PANTHER:PTHR13723:SF189,Pfam:PF05986;Name=cntn5_2;_AED=0.18;_QI=0|0.33|0.25|0.75|0.33|0.5|4|0|185;_eAED=0.18;product=Contactin-5
chrZ	maker	exon	9790844	9791088	.	-	.	ID=lycPyrE00000001302;Parent=lycPyrT00000110758
chrZ	maker	exon	9796003	9796123	.	-	.	ID=lycPyrE00000001301;Parent=lycPyrT00000110758
chrZ	maker	exon	9800113	9800162	.	-	.	ID=lycPyrE00000001300;Parent=lycPyrT00000110758
chrZ	maker	exon	9803065	9803203	.	-	.	ID=lycPyrE00000001299;Parent=lycPyrT00000110758
chrZ	maker	CDS	9790844	9791088	.	-	2	ID=lycPyrC00000000148;Parent=lycPyrT00000110758
chrZ	maker	CDS	9796003	9796123	.	-	0	ID=lycPyrC00000000148;Parent=lycPyrT00000110758
chrZ	maker	CDS	9800113	9800162	.	-	2	ID=lycPyrC00000000148;Parent=lycPyrT00000110758
chrZ	maker	CDS	9803065	9803203	.	-	0	ID=lycPyrC00000000148;Parent=lycPyrT00000110758
chrZ	maker	gene	9812337	9813416	.	-	.	ID=lycPyrG00000065262;Dbxref=PANTHER:PTHR13723,PANTHER:PTHR13723:SF189;Name=sspo_2;makerName=maker-chrZ-augustus-gene-33.50
chrZ	maker	mRNA	9812337	9813416	.	-	.	ID=lycPyrT00000110759;Parent=lycPyrG00000065262;Dbxref=PANTHER:PTHR13723,PANTHER:PTHR13723:SF189;Name=sspo_2;_AED=0.13;_QI=0|0|0|0.66|0|0|3|0|93;_eAED=0.13;product=SCO-spondin
chrZ	maker	exon	9812337	9812505	.	-	.	ID=lycPyrE00000001305;Parent=lycPyrT00000110759
chrZ	maker	exon	9812915	9812930	.	-	.	ID=lycPyrE00000001304;Parent=lycPyrT00000110759
chrZ	maker	exon	9813323	9813416	.	-	.	ID=lycPyrE00000001303;Parent=lycPyrT00000110759
chrZ	maker	CDS	9812337	9812505	.	-	1	ID=lycPyrC00000000149;Parent=lycPyrT00000110759
chrZ	maker	CDS	9812915	9812930	.	-	2	ID=lycPyrC00000000149;Parent=lycPyrT00000110759
chrZ	maker	CDS	9813323	9813416	.	-	0	ID=lycPyrC00000000149;Parent=lycPyrT00000110759
chrZ	maker	gene	9817128	9818215	.	-	.	ID=lycPyrG00000065263;Dbxref=Gene3D:G3DSA:3.40.390.10,InterPro:IPR001590,InterPro:IPR024079,PANTHER:PTHR13723,PANTHER:PTHR13723:SF189,Pfam:PF01421,ProSiteProfiles:PS50215,SUPERFAMILY:SSF55486;Name=myh11_4;Ontology_term=GO:0004222,GO:0006508,GO:0008237;makerName=maker-chrZ-augustus-gene-33.52
chrZ	maker	mRNA	9817128	9818215	.	-	.	ID=lycPyrT00000110760;Parent=lycPyrG00000065263;Dbxref=Gene3D:G3DSA:3.40.390.10,InterPro:IPR001590,InterPro:IPR024079,PANTHER:PTHR13723,PANTHER:PTHR13723:SF189,Pfam:PF01421,ProSiteProfiles:PS50215,SUPERFAMILY:SSF55486;Name=myh11_4;Ontology_term=GO:0004222,GO:0006508,GO:0008237;_AED=0.00;_QI=46|1|1|1|1|1|2|26|113;_eAED=0.00;product=Myosin-11
chrZ	maker	exon	9817128	9817331	.	-	.	ID=lycPyrE00000001306;Parent=lycPyrT00000110760
chrZ	maker	exon	9818006	9818215	.	-	.	ID=lycPyrE00000001307;Parent=lycPyrT00000110760
chrZ	maker	CDS	9817154	9817331	.	-	1	ID=lycPyrC00000000150;Parent=lycPyrT00000110760
chrZ	maker	CDS	9818006	9818169	.	-	0	ID=lycPyrC00000000150;Parent=lycPyrT00000110760
chrZ	maker	five_prime_UTR	9818170	9818215	.	-	.	ID=lycPyrU00000000300;Parent=lycPyrT00000110760
chrZ	maker	three_prime_UTR	9817128	9817153	.	-	.	ID=lycPyrU00000000299;Parent=lycPyrT00000110760
chrZ	maker	gene	9820576	9826520	.	-	.	ID=lycPyrG00000065264;Dbxref=CDD:cd04273,Gene3D:G3DSA:3.40.390.10,InterPro:IPR001590,InterPro:IPR024079,PANTHER:PTHR13723,PANTHER:PTHR13723:SF189,Pfam:PF01421,ProSiteProfiles:PS50215,SUPERFAMILY:SSF55486;Name=tenp;Ontology_term=GO:0004222,GO:0006508,GO:0008237;makerName=maker-chrZ-snap-gene-33.22
chrZ	maker	mRNA	9820576	9826520	.	-	.	ID=lycPyrT00000110761;Parent=lycPyrG00000065264;Dbxref=CDD:cd04273,Gene3D:G3DSA:3.40.390.10,InterPro:IPR001590,InterPro:IPR024079,PANTHER:PTHR13723,PANTHER:PTHR13723:SF189,Pfam:PF01421,ProSiteProfiles:PS50215,SUPERFAMILY:SSF55486;Name=tenp;Ontology_term=GO:0004222,GO:0006508,GO:0008237;_AED=0.07;_QI=0|1|0.5|1|1|0.5|4|0|184;_eAED=0.07;product=Protein TENP
chrZ	maker	exon	9820576	9820723	.	-	.	ID=lycPyrE00000001311;Parent=lycPyrT00000110761
chrZ	maker	exon	9821922	9822046	.	-	.	ID=lycPyrE00000001310;Parent=lycPyrT00000110761
chrZ	maker	exon	9824364	9824447	.	-	.	ID=lycPyrE00000001309;Parent=lycPyrT00000110761
chrZ	maker	exon	9826326	9826520	.	-	.	ID=lycPyrE00000001308;Parent=lycPyrT00000110761
chrZ	maker	CDS	9820576	9820723	.	-	1	ID=lycPyrC00000000151;Parent=lycPyrT00000110761
chrZ	maker	CDS	9821922	9822046	.	-	0	ID=lycPyrC00000000151;Parent=lycPyrT00000110761
chrZ	maker	CDS	9824364	9824447	.	-	0	ID=lycPyrC00000000151;Parent=lycPyrT00000110761
chrZ	maker	CDS	9826326	9826520	.	-	0	ID=lycPyrC00000000151;Parent=lycPyrT00000110761
chrZ	maker	gene	9943299	9960988	.	-	.	ID=lycPyrG00000065265;Dbxref=Gene3D:G3DSA:3.30.1540.10,Gene3D:G3DSA:3.40.50.10540,InterPro:IPR003673,InterPro:IPR023606,MobiDBLite:mobidb-lite,PANTHER:PTHR44134,Pfam:PF02515,Phobius:CYTOPLASMIC_DOMAIN,Phobius:NON_CYTOPLASMIC_DOMAIN,Phobius:TRANSMEMBRANE,SUPERFAMILY:SSF89796;Name=fgfr3;Ontology_term=GO:0003824;makerName=maker-chrZ-snap-gene-33.24
chrZ	maker	mRNA	9943299	9960988	.	-	.	ID=lycPyrT00000110762;Parent=lycPyrG00000065265;Dbxref=Gene3D:G3DSA:3.30.1540.10,Gene3D:G3DSA:3.40.50.10540,InterPro:IPR003673,InterPro:IPR023606,MobiDBLite:mobidb-lite,PANTHER:PTHR44134,Pfam:PF02515,Phobius:CYTOPLASMIC_DOMAIN,Phobius:NON_CYTOPLASMIC_DOMAIN,Phobius:TRANSMEMBRANE,SUPERFAMILY:SSF89796;Name=fgfr3;Ontology_term=GO:0003824;_AED=0.32;_QI=0|1|0.8|1|0.5|0.8|5|159|432;_eAED=0.32;product=F…
chrZ	maker	exon	9943299	9943867	.	-	.	ID=lycPyrE00000001312;Parent=lycPyrT00000110762
chrZ	maker	exon	9949987	9950173	.	-	.	ID=lycPyrE00000001313;Parent=lycPyrT00000110762
chrZ	maker	exon	9954756	9954916	.	-	.	ID=lycPyrE00000001314;Parent=lycPyrT00000110762
chrZ	maker	exon	9957452	9957595	.	-	.	ID=lycPyrE00000001315;Parent=lycPyrT00000110762
chrZ	maker	exon	9960592	9960988	.	-	.	ID=lycPyrE00000001316;Parent=lycPyrT00000110762
chrZ	maker	CDS	9943458	9943867	.	-	2	ID=lycPyrC00000000152;Parent=lycPyrT00000110762
chrZ	maker	CDS	9949987	9950173	.	-	0	ID=lycPyrC00000000152;Parent=lycPyrT00000110762
chrZ	maker	CDS	9954756	9954916	.	-	2	ID=lycPyrC00000000152;Parent=lycPyrT00000110762
chrZ	maker	CDS	9957452	9957595	.	-	2	ID=lycPyrC00000000152;Parent=lycPyrT00000110762
chrZ	maker	CDS	9960592	9960988	.	-	0	ID=lycPyrC00000000152;Parent=lycPyrT00000110762
chrZ	maker	three_prime_UTR	9943299	9943457	.	-	.	ID=lycPyrU00000000303;Parent=lycPyrT00000110762
chrZ	maker	gene	10116303	10128960	.	+	.	ID=lycPyrG00000065266;Dbxref=CDD:cd00204,Coils:Coil,Gene3D:G3DSA:1.25.40.20,InterPro:IPR002110,InterPro:IPR020683,InterPro:IPR036770,MobiDBLite:mobidb-lite,PANTHER:PTHR24129,Pfam:PF12796,ProSiteProfiles:PS50088,ProSiteProfiles:PS50297,SMART:SM00248,SUPERFAMILY:SSF48403;Name=acap2_2;Ontology_term=GO:0005515;makerName=maker-chrZ-augustus-gene-33.38
chrZ	maker	mRNA	10116303	10128960	.	+	.	ID=lycPyrT00000110763;Parent=lycPyrG00000065266;Dbxref=CDD:cd00204,Coils:Coil,Gene3D:G3DSA:1.25.40.20,InterPro:IPR002110,InterPro:IPR020683,InterPro:IPR036770,MobiDBLite:mobidb-lite,PANTHER:PTHR24129,Pfam:PF12796,ProSiteProfiles:PS50088,ProSiteProfiles:PS50297,SMART:SM00248,SUPERFAMILY:SSF48403;Name=acap2_2;Ontology_term=GO:0005515;_AED=0.84;_QI=0|0|0|0.11|0.87|0.88|9|0|769;_eAED=0.84;product=Arf…
chrZ	maker	exon	10116303	10116420	.	+	.	ID=lycPyrE00000001317;Parent=lycPyrT00000110763
chrZ	maker	exon	10119192	10119262	.	+	.	ID=lycPyrE00000001318;Parent=lycPyrT00000110763
chrZ	maker	exon	10119560	10119628	.	+	.	ID=lycPyrE00000001319;Parent=lycPyrT00000110763
chrZ	maker	exon	10120667	10120773	.	+	.	ID=lycPyrE00000001320;Parent=lycPyrT00000110763
chrZ	maker	exon	10123027	10123205	.	+	.	ID=lycPyrE00000001321;Parent=lycPyrT00000110763
chrZ	maker	exon	10123849	10123877	.	+	.	ID=lycPyrE00000001322;Parent=lycPyrT00000110763
chrZ	maker	exon	10125585	10125671	.	+	.	ID=lycPyrE00000001323;Parent=lycPyrT00000110763
chrZ	maker	exon	10126912	10126977	.	+	.	ID=lycPyrE00000001324;Parent=lycPyrT00000110763
chrZ	maker	exon	10127377	10128960	.	+	.	ID=lycPyrE00000001325;Parent=lycPyrT00000110763
chrZ	maker	CDS	10116303	10116420	.	+	0	ID=lycPyrC00000000153;Parent=lycPyrT00000110763
chrZ	maker	CDS	10119192	10119262	.	+	2	ID=lycPyrC00000000153;Parent=lycPyrT00000110763
chrZ	maker	CDS	10119560	10119628	.	+	0	ID=lycPyrC00000000153;Parent=lycPyrT00000110763
chrZ	maker	CDS	10120667	10120773	.	+	0	ID=lycPyrC00000000153;Parent=lycPyrT00000110763
chrZ	maker	CDS	10123027	10123205	.	+	1	ID=lycPyrC00000000153;Parent=lycPyrT00000110763
chrZ	maker	CDS	10123849	10123877	.	+	2	ID=lycPyrC00000000153;Parent=lycPyrT00000110763
chrZ	maker	CDS	10125585	10125671	.	+	0	ID=lycPyrC00000000153;Parent=lycPyrT00000110763
chrZ	maker	CDS	10126912	10126977	.	+	0	ID=lycPyrC00000000153;Parent=lycPyrT00000110763
chrZ	maker	CDS	10127377	10128960	.	+	0	ID=lycPyrC00000000153;Parent=lycPyrT00000110763
chrZ	maker	gene	10131291	10131945	.	+	.	ID=lycPyrG00000065267;Dbxref=InterPro:IPR030227,PANTHER:PTHR24173,PANTHER:PTHR24173:SF23;Name=tsc22d1;Ontology_term=GO:0097190,GO:1901222;makerName=maker-chrZ-augustus-gene-33.40
chrZ	maker	mRNA	10131291	10131945	.	+	.	ID=lycPyrT00000110764;Parent=lycPyrG00000065267;Dbxref=InterPro:IPR030227,PANTHER:PTHR24173,PANTHER:PTHR24173:SF23;Name=tsc22d1;Ontology_term=GO:0097190,GO:1901222;_AED=0.06;_QI=0|1|0.5|1|0|0.5|2|262|47;_eAED=0.06;product=TSC22 domain family protein 1
chrZ	maker	exon	10131291	10131356	.	+	.	ID=lycPyrE00000001326;Parent=lycPyrT00000110764
chrZ	maker	exon	10131606	10131945	.	+	.	ID=lycPyrE00000001327;Parent=lycPyrT00000110764
chrZ	maker	CDS	10131291	10131356	.	+	0	ID=lycPyrC00000000154;Parent=lycPyrT00000110764
chrZ	maker	CDS	10131606	10131683	.	+	0	ID=lycPyrC00000000154;Parent=lycPyrT00000110764
chrZ	maker	three_prime_UTR	10131684	10131945	.	+	.	ID=lycPyrU00000000307;Parent=lycPyrT00000110764
chrZ	maker	gene	10143144	10146930	.	-	.	ID=lycPyrG00000065268;Dbxref=CDD:cd00577,Gene3D:G3DSA:3.70.10.10,InterPro:IPR003011,InterPro:IPR003021,PANTHER:PTHR10870,PRINTS:PR01245,PRINTS:PR01246,Pfam:PF02144,SUPERFAMILY:SSF55979;Name=chrna1;Ontology_term=GO:0000077,GO:0005634;makerName=maker-chrZ-augustus-gene-33.60
chrZ	maker	mRNA	10143144	10146930	.	-	.	ID=lycPyrT00000110765;Parent=lycPyrG00000065268;Dbxref=CDD:cd00577,Gene3D:G3DSA:3.70.10.10,InterPro:IPR003011,InterPro:IPR003021,PANTHER:PTHR10870,PRINTS:PR01245,PRINTS:PR01246,Pfam:PF02144,SUPERFAMILY:SSF55979;Name=chrna1;Ontology_term=GO:0000077,GO:0005634;_AED=0.00;_QI=30|1|1|1|0.75|0.8|5|136|281;_eAED=0.00;product=Acetylcholine receptor subunit alpha
chrZ	maker	exon	10143144	10143463	.	-	.	ID=lycPyrE00000001328;Parent=lycPyrT00000110765
chrZ	maker	exon	10143782	10143880	.	-	.	ID=lycPyrE00000001329;Parent=lycPyrT00000110765
chrZ	maker	exon	10144151	10144409	.	-	.	ID=lycPyrE00000001330;Parent=lycPyrT00000110765
chrZ	maker	exon	10145074	10145182	.	-	.	ID=lycPyrE00000001331;Parent=lycPyrT00000110765
[truncated: 12,725 more rows]

## Sheet: Table S5. LTR Index
Table S5. The LTR Assembly Index is reported for the different lycPyr assemblies and for the single chromosomes of the final multiplatform assembly.
Table 5A	Table with the LTR Assembly Index scores calculated for each assembly
Assembly	LTR Assembly Index (LAI)
lycPyrPB	11.89
lycPyrIL	NA*
lycPyrSN1	NA*
lycPyrSN2	NA*
lycPyrILPB	NA*
Final version	13.5548
NA*: LAI score could not be calculated because not enough complete copies of LTR elements were present in the assembly
Table 5B	Table with the mean LAI score for each chromosome within the final assembly version
Chromosome	Mean LAI
chr1	12.2628
chr10	0
chr11	21.4106
chr12	15.3596
chr13	15.7371
chr14	12.1006
chr15	21.64
chr17	9.58267
chr18	13.415
chr19	15.5776
chr1A	13.146
chr2	12.872
chr20	16.2841
chr23	10.0247
chr24	11.4973
chr26	11.0554
chr27	14.8562
chr3	14.4411
chr4	14.6482
chr4A	10.5642
chr5	12.6873
chr6	11.2076
chr7	20.4373
chr8	9.16
chr9	20.7477
chrUN1	9.45
chrUN2	16.11
chrUN3	8.35
chrUN4	9.43
chrUN5	6.52
chrUN6	11.1
chrW	19.9542
chrZ	12.1241

## Sheet: Table S6. mtDNA
Table S6. Annotation of the genes (DOGMA) and tRNA (tRNAscan-SE) found in the mitochondrial DNA of Paradise Crow. The mtDNA is given below the table.
Start	End	Gene/tRNA
7169	7242	Ser
8783	8853	Tyr
10248	10318	Gln
16118	16188	Pro
11469	11395	Leu
2	508	cob
520	2335	nad5
2544	4210	nad4
4286	4633	nad3
4704	5485	cox3
5495	6174	atp6
6168	6332	atp8
6408	7085	cox2
7237	8781	cox1
9142	10179	nad2
10410	11384	nad1
11471	13066	rrnL
13142	14115	rrnS
15590	16105	nad6
16271	16900	cob
>lycPyr_mtDNA
GTCCATGTAGCTTATAGACAAAGCATGACACTGAAGATGTCAAGATGGCTGCCACAAACACCCATGGACAAAAGACTTAGTCCTAACCTTACTGTTGGTTTTTGCTAGACATATACATGCAAGTATCCGCATTCCAGTGAGTAAGCCCTAGGCATCCTTTAACCAAGTCGATAGGAGCGGGTATCAGGCACACCCATAATTGTAGCCCAAGACGCCTTGCATTTGCCACACCCACACGGGTACTCAGCAGTAGTAAACATTAAGCAATGAGTGTAAACTTGACTTAGTCATAGCAACCTTCCAAGGGTCGGTAAATCCTGTGCCAGCCACCGCGGTCATACAGGAGACCCAAATTAACATTACTAGACGGCGTAAAGGGTGGTAGCATGTTATCTAAGT…

## Sheet: Table S7. Exonerate
Table S7. Summary of the presence/absence of the genes on the sex chromosomes across the different Paradise Crow assemblies.
Assembly	lycPyrIL	lycPyrPB	lycPyrSN1	lycPyrSN2	lycPyrILPB	lycPyrHiC	lycPyr2	lycPyr3	lycPyr4	lycPyr5	lycPyr6
Complete	689	691	643	592	694	693	701	702	705	713	719
Partial	27	23	71	122	22	21	13	12	9	3	0
Absent	3	5	5	5	3	5	5	5	5	3	0

## Sheet: Table S8. RMSK comparison
Table S8. Summary tables of the repeat content for each genome assembly of Paradise Crow from the RepeatMasker .tbl files.
lycPyrIL Illumina de-novo							lycPyrSN1 10XGenomics de-novo (DNA extracted with magnetic beads)							lycPyrSN2 10XGenomics de-novo (DNA extracted with agarose gel plugs)							lycPyrPB PacBio de-novo primary assembly						lycPyr2: PacBio + Dovetail correction					lycPyr3						lycPyr4								lycPyr5
==================================================							==================================================							==================================================							==================================================						==================================================					==================================================						==================================================								==================================================
file name: lycPyrIL.fasta							file name: lycPyrSN1.fasta							file name: lycPyrSN2.fasta							file name: lycPyrPB.fasta						file name: lycPyr2.fasta					file name: lycPyr3.fasta						file name: lycPyr4.fasta								file name: lycPyr5.fasta
sequences: 3216							sequences: 13934							sequences: 13153							sequences: 3422						sequences: 3227					sequences: 3121						sequences: 1713								sequences: 1703
total length: 1070416445 bp (1059950307 bp excl N/X-runs)							total length: 1076569972 bp (1052121872 bp excl N/X-runs)							total length: 1092468728 bp (1073173128 bp excl N/X-runs)							total length: 1097016450 bp (1097016450 bp excl N/X-runs)						total length: 1097044650 bp (1097016450 bp excl N/X-runs)					total length: 1099062924 bp (1099039385 bp excl N/X-runs)						total length: 1106292924 bp (1099039385 bp excl N/X-runs)								total length: 1107856747 bp (1101997487 bp excl N/X-runs)
GC level: 42.39 %							GC level: 42.32 %							GC level: 42.57 %							GC level: 42.89 %						GC level: 42.89 %					GC level: 42.92 %						GC level: 42.92 %								GC level: 42.94 %
bases masked: 94042740 bp ( 8.79 %)							bases masked: 94646366 bp ( 8.79 %)							bases masked: 101854789 bp ( 9.32 %)							bases masked: 120539720 bp ( 10.99 %)						bases masked: 120530085 bp ( 10.99 %)					bases masked: 121164943 bp ( 11.02 %)						bases masked: 121107744 bp ( 10.95 %)								bases masked: 121903034 bp ( 11.00 %)
==================================================							==================================================							==================================================							==================================================						==================================================					==================================================						==================================================								==================================================
number of length percentage							number of length percentage							number of length percentage							number of length percentage						number of length percentage					number of length percentage						number of length percentage								number of length percentage
elements* occupied of sequence							elements* occupied of sequence							elements* occupied of sequence							elements* occupied of sequence						elements* occupied of sequence					elements* occupied of sequence						elements* occupied of sequence								elements* occupied of sequence
--------------------------------------------------							--------------------------------------------------							--------------------------------------------------							--------------------------------------------------						--------------------------------------------------					--------------------------------------------------						--------------------------------------------------								--------------------------------------------------
SINEs: 8342 999750 bp 0.09 %							SINEs: 8395 1009049 bp 0.09 %							SINEs: 8455 1012895 bp 0.09 %							SINEs: 8331 1004797 bp 0.09 %						SINEs: 8357 1009510 bp 0.09 %					SINEs: 8437 1019950 bp 0.09 %						SINEs: 8441 1016619 bp 0.09 %								SINEs: 8450 1019519 bp 0.09 %
ALUs 0 0 bp 0.00 %							ALUs 0 0 bp 0.00 %							ALUs 0 0 bp 0.00 %							ALUs 0 0 bp 0.00 %						ALUs 0 0 bp 0.00 %					ALUs 0 0 bp 0.00 %						ALUs 0 0 bp 0.00 %								ALUs 0 0 bp 0.00 %
MIRs 3177 346480 bp 0.03 %							MIRs 3187 347810 bp 0.03 %							MIRs 3201 348830 bp 0.03 %							MIRs 3127 342146 bp 0.03 %						MIRs 3136 343292 bp 0.03 %					MIRs 3183 348925 bp 0.03 %						MIRs 3188 348149 bp 0.03 %								MIRs 3190 348818 bp 0.03 %
LINEs: 144355 43000139 bp 4.02 %							LINEs: 142019 42407197 bp 3.94 %							LINEs: 147248 43545882 bp 3.99 %							LINEs: 145339 43513457 bp 3.97 %						LINEs: 145345 43509695 bp 3.97 %					LINEs: 145761 43686889 bp 3.97 %						LINEs: 145610 43673424 bp 3.95 %								LINEs: 145912 43795174 bp 3.95 %
LINE1 75 17627 bp 0.00 %							LINE1 73 17096 bp 0.00 %							LINE1 74 17187 bp 0.00 %							LINE1 72 16818 bp 0.00 %						LINE1 71 16495 bp 0.00 %					LINE1 74 16937 bp 0.00 %						LINE1 72 16918 bp 0.00 %								LINE1 73 16957 bp 0.00 %
LINE2 1753 385287 bp 0.04 %							LINE2 1765 389239 bp 0.04 %							LINE2 1767 391081 bp 0.04 %							LINE2 1767 390160 bp 0.04 %						LINE2 1771 391738 bp 0.04 %					LINE2 1784 395670 bp 0.04 %						LINE2 1789 396574 bp 0.04 %								LINE2 1775 393760 bp 0.04 %
L3/CR1 138342 42271513 bp 3.95 %							L3/CR1 136010 41680184 bp 3.87 %							L3/CR1 141132 42807027 bp 3.92 %							L3/CR1 139225 42613334 bp 3.88 %						L3/CR1 139225 42607990 bp 3.88 %					L3/CR1 139570 42776589 bp 3.89 %						L3/CR1 139467 42767359 bp 3.87 %								L3/CR1 139801 42894451 bp 3.87 %
LTR elements: 63558 33335994 bp 3.11 %							LTR elements: 66680 35631863 bp 3.31 %							LTR elements: 68837 40962836 bp 3.75 %							LTR elements: 73915 46290202 bp 4.22 %						LTR elements: 73929 46282990 bp 4.22 %					LTR elements: 73921 46460704 bp 4.23 %						LTR elements: 73782 46411817 bp 4.20 %								LTR elements: 74229 46797944 bp 4.22 %
ERVL 30756 16257437 bp 1.52 %							ERVL 31632 16831842 bp 1.56 %							ERVL 32632 19100089 bp 1.75 %							ERVL 34684 20945668 bp 1.91 %						ERVL 34707 20946590 bp 1.91 %					ERVL 34674 21006276 bp 1.91 %						ERVL 34624 20974246 bp 1.90 %								ERVL 34784 21124670 bp 1.91 %
ERVL-MaLRs 0 0 bp 0.00 %							ERVL-MaLRs 0 0 bp 0.00 %							ERVL-MaLRs 0 0 bp 0.00 %							ERVL-MaLRs 0 0 bp 0.00 %						ERVL-MaLRs 0 0 bp 0.00 %					ERVL-MaLRs 0 0 bp 0.00 %						ERVL-MaLRs 0 0 bp 0.00 %								ERVL-MaLRs 0 0 bp 0.00 %
ERV_classI 12324 7566854 bp 0.71 %							ERV_classI 13438 8567636 bp 0.80 %							ERV_classI 14072 10618351 bp 0.97 %							ERV_classI 15107 12169859 bp 1.11 %						ERV_classI 15094 12171009 bp 1.11 %					ERV_classI 15080 12238491 bp 1.11 %						ERV_classI 15052 12236797 bp 1.11 %								ERV_classI 15219 12371300 bp 1.12 %
ERV_classII 15502 7610244 bp 0.71 %							ERV_classII 16599 8310652 bp 0.77 %							ERV_classII 16929 9231271 bp 0.84 %							ERV_classII 18370 10389270 bp 0.95 %						ERV_classII 18361 10380931 bp 0.95 %					ERV_classII 18383 10423905 bp 0.95 %						ERV_classII 18345 10413197 bp 0.94 %								ERV_classII 18449 10500033 bp 0.95 %
DNA elements: 25138 2939192 bp 0.27 %							DNA elements: 16425 2624249 bp 0.24 %							DNA elements: 16500 2631123 bp 0.24 %							DNA elements: 16262 2607456 bp 0.24 %						DNA elements: 16259 2603379 bp 0.24 %					DNA elements: 16455 2632362 bp 0.24 %						DNA elements: 16486 2631335 bp 0.24 %								DNA elements: 16469 2635632 bp 0.24 %
hAT-Charlie 191 59786 bp 0.01 %							hAT-Charlie 189 58591 bp 0.01 %							hAT-Charlie 185 58952 bp 0.01 %							hAT-Charlie 183 58203 bp 0.01 %						hAT-Charlie 181 58028 bp 0.01 %					hAT-Charlie 183 58497 bp 0.01 %						hAT-Charlie 186 58353 bp 0.01 %								hAT-Charlie 174 58350 bp 0.01 %
TcMar-Tigger 230 40558 bp 0.00 %							TcMar-Tigger 239 42432 bp 0.00 %							TcMar-Tigger 235 41268 bp 0.00 %							TcMar-Tigger 235 41610 bp 0.00 %						TcMar-Tigger 232 41254 bp 0.00 %					TcMar-Tigger 235 41329 bp 0.00 %						TcMar-Tigger 235 41826 bp 0.00 %								TcMar-Tigger 235 41507 bp 0.00 %
Unclassified: 6025 1413775 bp 0.13 %							Unclassified: 7803 1833128 bp 0.17 %							Unclassified: 6536 1746137 bp 0.16 %							Unclassified: 10141 5586383 bp 0.51 %						Unclassified: 10132 5585744 bp 0.51 %					Unclassified: 10213 5586241 bp 0.51 %						Unclassified: 10171 5592762 bp 0.51 %								Unclassified: 10210 5642803 bp 0.51 %
Total interspersed repeats: 81688850 bp 7.63 %							Total interspersed repeats: 83505486 bp 7.76 %							Total interspersed repeats: 89898873 bp 8.23 %							Total interspersed repeats: 99002295 bp 9.02 %						Total interspersed repeats: 98991318 bp 9.02 %					Total interspersed repeats: 99386146 bp 9.04 %						Total interspersed repeats: 99325957 bp 8.98 %								Total interspersed repeats: 99891072 bp 9.02 %
Small RNA: 513 43758 bp 0.00 %							Small RNA: 492 43212 bp 0.00 %							Small RNA: 509 44851 bp 0.00 %							Small RNA: 1088 524111 bp 0.05 %						Small RNA: 1100 528785 bp 0.05 %					Small RNA: 1068 524626 bp 0.05 %						Small RNA: 1064 523091 bp 0.05 %								Small RNA: 1077 527094 bp 0.05 %
Satellites: 3060 1012960 bp 0.09 %							Satellites: 3163 947153 bp 0.09 %							Satellites: 3455 1228750 bp 0.11 %							Satellites: 15075 9286689 bp 0.85 %						Satellites: 15270 9255441 bp 0.84 %					Satellites: 15363 9296096 bp 0.85 %						Satellites: 15038 9283945 bp 0.84 %								Satellites: 15302 9426742 bp 0.85 %
Simple repeats: 193430 9066693 bp 0.85 %							Simple repeats: 188081 8175276 bp 0.76 %							Simple repeats: 194481 8640208 bp 0.79 %							Simple repeats: 195273 9609444 bp 0.88 %						Simple repeats: 195189 9603513 bp 0.88 %					Simple repeats: 199918 9774047 bp 0.89 %						Simple repeats: 200001 9786408 bp 0.88 %								Simple repeats: 200823 9844229 bp 0.89 %
Low complexity: 42033 2296959 bp 0.21 %							Low complexity: 40494 2050876 bp 0.19 %							Low complexity: 41681 2125889 bp 0.19 %							Low complexity: 41965 2336184 bp 0.21 %						Low complexity: 42025 2332154 bp 0.21 %					Low complexity: 42784 2341937 bp 0.21 %						Low complexity: 42970 2348562 bp 0.21 %								Low complexity: 43329 2387795 bp 0.22 %
==================================================							==================================================							==================================================							==================================================						==================================================					==================================================						==================================================								==================================================

## Sheet: Table S9. Proper mapping
Table S9. Summary of properly mapped reads on the different versions of the Paradise Crow assembly.
Assembly	Reads mapped	Reads paired	Reads properly paired	% Properly paired / paired
lycPyrIL	474073286	474073286	474006359	99.9859
lycPyrPB	480372197	480372197	480304885	99.986
lycPyrSN1	482583528	482583528	482518381	99.9865
lycPyrSN2	489606326	489606326	489540253	99.9865
lycPyrILPB	482278781	482278781	482211820	99.9861
lycPyrHiC	480618331	480618331	480549009	99.9856
lycPyr2	481161461	481161461	481092116	99.9856
lycPyr3	481131472	481131472	481061352	99.9854
lycPyr4	482318491	482318491	482250606	99.9859
lycPyr5	485608650	485608650	485542138	99.9863
lycPyr6	485595777	485595777	485529724	99.9864

## Sheet: Table S10. Misassemblies 1
Table S10. List of all the gaps present in the chromosome models. For each gap, it is indicated by which de-novo assembly these are supported. NA: not supported by that alignment/assembly; ok: the gap is supported; break: whether Dovetail CHiCAGO assembly correction inserted a gap or not.
FILE	CHROMOSOME	GAP	Illumina	PacBio	Dovetail	Supernova 1	Supernova 2	ficAlb	parMaj
PGA_scaffold0_plot1	PGA_scaffold0	Gap1	ok	NA	NA	NA	NA	NA	NA
PGA_scaffold0_plot1	PGA_scaffold0	Gap2	ok	ok	break	ok	ok	NA	NA
PGA_scaffold0_plot1	PGA_scaffold0	Gap3	ok	ok	break	ok	ok	NA	NA
PGA_scaffold0_plot1	PGA_scaffold0	Gap4	ok	NA	NA	NA	NA	NA	NA
PGA_scaffold0_plot1	PGA_scaffold0	Gap5	ok	ok	break	NA	NA	NA	NA
PGA_scaffold0_plot1	PGA_scaffold0	Gap6	ok	ok	break	NA	NA	NA	NA
PGA_scaffold0_plot1	PGA_scaffold0	Gap7	NA	NA	NA	NA	NA	NA	NA
PGA_scaffold0_plot1	PGA_scaffold0	Gap8	ok	NA	NA	ok	ok	NA	NA
PGA_scaffold0_plot1	PGA_scaffold0	Gap9	NA	NA	NA	NA	NA	NA	NA
PGA_scaffold0_plot1	PGA_scaffold0	Gap10	NA	NA	NA	NA	NA	NA	NA
PGA_scaffold0_plot1	PGA_scaffold0	Gap11	NA	ok	break	NA	NA	NA	NA
PGA_scaffold0_plot1	PGA_scaffold0	Gap12	NA	ok	break	NA	NA	NA	NA
PGA_scaffold0_plot1	PGA_scaffold0	Gap13	NA	ok	break	NA	NA	NA	NA
PGA_scaffold0_plot1	PGA_scaffold0	Gap14	NA	ok	break	NA	NA	NA	NA
PGA_scaffold0_plot1	PGA_scaffold0	Gap15	NA	ok	break	NA	NA	NA	NA
PGA_scaffold0_plot1	PGA_scaffold0	Gap16	NA	NA	NA	NA	NA	NA	NA
PGA_scaffold0_plot1	PGA_scaffold0	Gap17	NA	NA	NA	NA	NA	NA	NA
PGA_scaffold0_plot1	PGA_scaffold0	Gap18	ok	NA	NA	ok	ok	ok	ok
PGA_scaffold0_plot2	PGA_scaffold0	Gap19	ok	NA	NA	ok	ok	NA	ok
PGA_scaffold0_plot3	PGA_scaffold0	Gap20	ok	ok	break	ok	ok	ok	ok
PGA_scaffold0_plot3	PGA_scaffold0	Gap21	ok	NA	NA	ok	ok	ok	ok
PGA_scaffold0_plot3	PGA_scaffold0	Gap22	ok	NA	NA	ok	ok	ok	ok
PGA_scaffold0_plot3	PGA_scaffold0	Gap23	NA	ok	break	NA	ok	ok	ok
PGA_scaffold0_plot3	PGA_scaffold0	Gap24	NA	ok	break	NA	ok	ok	ok
PGA_scaffold0_plot3	PGA_scaffold0	Gap25	NA	NA	NA	NA	ok	ok	ok
PGA_scaffold0_plot3	PGA_scaffold0	Gap26	ok	NA	NA	ok	ok	ok	ok
PGA_scaffold0_plot4	PGA_scaffold0	Gap27	ok	NA	NA	ok	ok	ok	ok
PGA_scaffold0_plot4	PGA_scaffold0	Gap28	ok	NA	NA	NA	NA	ok	ok
PGA_scaffold0_plot5	PGA_scaffold0	Gap29	ok	NA	NA	ok	ok	ok	ok
PGA_scaffold0_plot6	PGA_scaffold0	Gap30	ok	NA	NA	ok	ok	ok	ok
PGA_scaffold0_plot6	PGA_scaffold0	Gap31	NA	NA	NA	NA	NA	ok	ok
PGA_scaffold0_plot6	PGA_scaffold0	Gap32	NA	NA	NA	NA	NA	ok	ok
PGA_scaffold0_plot6	PGA_scaffold0	Gap33	ok	NA	NA	ok	ok	ok	ok
PGA_scaffold0_plot6	PGA_scaffold0	Gap34	NA	NA	NA	NA	NA	ok	ok
PGA_scaffold0_plot6	PGA_scaffold0	Gap35	ok	NA	NA	ok	ok	ok	ok
PGA_scaffold0_plot7	PGA_scaffold0	Gap36	NA	NA	NA	NA	NA	ok	ok
PGA_scaffold0_plot8	PGA_scaffold0	Gap37	NA	NA	NA	ok	NA	ok	ok
PGA_scaffold0_plot8	PGA_scaffold0	Gap38	ok	NA	NA	NA	NA	ok	ok
PGA_scaffold0_plot9	PGA_scaffold0	Gap39	NA	NA	NA	NA	NA	NA	ok
PGA_scaffold0_plot9	PGA_scaffold0	Gap40	ok	ok	break	NA	NA	NA	ok
PGA_scaffold0_plot9	PGA_scaffold0	Gap41	ok	ok	break	NA	NA	NA	ok
PGA_scaffold0_plot9	PGA_scaffold0	Gap42	ok	ok	break	NA	NA	NA	ok
PGA_scaffold0_plot9	PGA_scaffold0	Gap43	ok	NA	NA	ok	NA	ok	ok
PGA_scaffold0_plot9	PGA_scaffold0	Gap44	NA	NA	NA	NA	NA	ok	ok
PGA_scaffold0_plot10	PGA_scaffold0	Gap45	ok	NA	NA	NA	ok	ok	ok
PGA_scaffold0_plot11	PGA_scaffold0	Gap46	NA	NA	NA	NA	NA	NA	NA
PGA_scaffold0_plot11	PGA_scaffold0	Gap47	NA	NA	NA	NA	NA	NA	NA
PGA_scaffold0_plot11	PGA_scaffold0	Gap48	NA	NA	NA	NA	NA	NA	NA
PGA_scaffold0_plot11	PGA_scaffold0	Gap49	NA	NA	NA	NA	NA	NA	NA
PGA_scaffold0_plot11	PGA_scaffold0	Gap50	NA	NA	NA	NA	NA	NA	NA
PGA_scaffold0_plot11	PGA_scaffold0	Gap51	NA	NA	NA	NA	NA	NA	NA
PGA_scaffold0_plot11	PGA_scaffold0	Gap52	NA	NA	NA	NA	NA	NA	NA
PGA_scaffold0_plot11	PGA_scaffold0	Gap53	NA	NA	NA	NA	NA	NA	NA
PGA_scaffold0_plot11	PGA_scaffold0	Gap54	NA	NA	NA	NA	NA	NA	NA
PGA_scaffold0_plot11	PGA_scaffold0	Gap55	NA	NA	NA	NA	NA	NA	NA
PGA_scaffold0_plot11	PGA_scaffold0	Gap56	NA	NA	NA	NA	NA	NA	NA
PGA_scaffold0_plot11	PGA_scaffold0	Gap57	NA	NA	NA	NA	NA	NA	NA
PGA_scaffold0_plot11	PGA_scaffold0	Gap58	NA	NA	NA	NA	ok	NA	NA
PGA_scaffold0_plot11	PGA_scaffold0	Gap59	NA	NA	NA	NA	ok	NA	NA
PGA_scaffold0_plot11	PGA_scaffold0	Gap60	NA	NA	NA	NA	ok	NA	NA
PGA_scaffold0_plot11	PGA_scaffold0	Gap61	NA	NA	NA	NA	NA	NA	NA
PGA_scaffold0_plot11	PGA_scaffold0	Gap62	NA	NA	NA	NA	NA	NA	NA
PGA_scaffold0_plot12	PGA_scaffold0	Gap63	NA	NA	NA	NA	NA	NA	NA
PGA_scaffold0_plot12	PGA_scaffold0	Gap64	ok	NA	NA	NA	NA	NA	NA
PGA_scaffold0_plot12	PGA_scaffold0	Gap65	ok			ok	ok	NA	NA
PGA_scaffold0_plot12	PGA_scaffold0	Gap66	NA	NA	NA	NA	NA	NA	NA
PGA_scaffold0_plot12	PGA_scaffold0	Gap67	NA	NA	NA	NA	NA	NA	NA
PGA_scaffold0_plot12	PGA_scaffold0	Gap68	NA	NA	NA	NA	NA	NA	NA
PGA_scaffold0_plot12	PGA_scaffold0	Gap69	NA	NA	NA	NA	NA	NA	NA
PGA_scaffold0_plot12	PGA_scaffold0	Gap70	NA	NA	NA	NA	NA	NA	NA
PGA_scaffold0_plot12	PGA_scaffold0	Gap71	NA	NA	NA	NA	NA	NA	NA
PGA_scaffold0_plot12	PGA_scaffold0	Gap72	NA	NA	NA	NA	NA	NA	NA
PGA_scaffold1_plot_1	PGA_scaffold1	-
PGA_scaffold1_plot_2	PGA_scaffold1	Gap1	NA	NA	NA	NA	NA	NA	NA
PGA_scaffold1_plot_2	PGA_scaffold1	Gap2	NA	NA	NA	NA	NA	NA	NA
PGA_scaffold1_plot_2	PGA_scaffold1	Gap3	NA	NA	NA	NA	NA	NA	NA
PGA_scaffold1_plot_2	PGA_scaffold1	Gap4	ok	ok	ok	ok	ok	ok	ok
PGA_scaffold1_plot_3	PGA_scaffold1	Gap5	ok	NA	ok	ok	ok	ok	ok
PGA_scaffold1_plot_3	PGA_scaffold1	Gap6	ok	NA	ok	ok	ok	ok	ok
PGA_scaffold1_plot_4	PGA_scaffold1	Gap7	NA	ok	ok	ok	ok	NA	NA
PGA_scaffold1_plot_4	PGA_scaffold1	Gap8	NA	ok	ok	ok	ok	NA	NA
PGA_scaffold1_plot_4	PGA_scaffold1	Gap9	ok	ok	ok	ok	ok	NA	NA
PGA_scaffold1_plot_4	PGA_scaffold1	Gap10	ok	NA	ok	ok	ok	ok	ok
PGA_scaffold1_plot_5	PGA_scaffold1	Gap11	NA	NA	NA	ok	ok	ok	ok
PGA_scaffold1_plot_5	PGA_scaffold1	Gap12	NA	NA	NA	ok	ok	ok	ok
PGA_scaffold1_plot_6	PGA_scaffold1	Gap13	NA	NA	NA	NA	ok	NA	NA
PGA_scaffold1_plot_6	PGA_scaffold1	Gap14	ok	ok	break	NA	ok	NA	NA
PGA_scaffold1_plot_6	PGA_scaffold1	Gap15	ok	NA	NA	NA	ok	NA	NA
PGA_scaffold1_plot_6	PGA_scaffold1	Gap16	ok	NA	NA	ok	NA	NA	NA
PGA_scaffold1_plot_6	PGA_scaffold1	Gap17	NA	NA	NA	NA	ok	ok	ok
PGA_scaffold1_plot_6	PGA_scaffold1	Gap18	NA	NA	NA	NA	NA	ok	ok
PGA_scaffold1_plot_7	PGA_scaffold1	Gap19	NA	ok	break	ok	ok	NA	NA
PGA_scaffold1_plot_7	PGA_scaffold1	Gap20	NA	NA	NA	NA	ok	NA	NA
PGA_scaffold1_plot_7	PGA_scaffold1	Gap21	NA	NA	NA	ok	ok	NA	NA
PGA_scaffold1_plot_7	PGA_scaffold1	Gap22	NA	NA	NA	NA	NA	NA	NA
PGA_scaffold1_plot_7	PGA_scaffold1	Gap23	NA	ok	ok	ok	ok	NA	ok
PGA_scaffold1_plot_7	PGA_scaffold1	Gap24	ok	ok	ok	ok	ok	NA	ok
PGA_scaffold1_plot_7	PGA_scaffold1	Gap25	ok	NA	NA	NA	ok	ok	ok
PGA_scaffold1_plot_7	PGA_scaffold1	Gap26	NA	NA	NA	NA	NA	NA	NA
PGA_scaffold1_plot_7	PGA_scaffold1	Gap27	NA	NA	NA	NA	NA	NA	NA
PGA_scaffold1_plot_7	PGA_scaffold1	Gap28	NA	NA	NA	NA	NA	NA	NA
PGA_scaffold1_plot_7	PGA_scaffold1	Gap29	ok	NA	NA	NA	NA	NA	NA
PGA_scaffold1_plot_7	PGA_scaffold1	Gap30	ok	NA	NA	NA	NA	NA	NA
PGA_scaffold1_plot_7	PGA_scaffold1	Gap31	NA	NA	NA	NA	NA	NA	NA
PGA_scaffold1_plot_8	PGA_scaffold1	-
PGA_scaffold1_plot_9	PGA_scaffold1	Gap32	NA	NA	NA	NA	NA	NA	NA
PGA_scaffold1_plot_9	PGA_scaffold1	Gap33	ok	NA	NA	NA	NA	NA	NA
PGA_scaffold1_plot_9	PGA_scaffold1	Gap34	NA	NA	NA	NA	NA	NA	NA
PGA_scaffold1_plot_9	PGA_scaffold1	Gap35	NA	NA	NA	NA	NA	NA	NA
PGA_scaffold1_plot_9	PGA_scaffold1	Gap36	NA	NA	NA	NA	NA	NA	NA
PGA_scaffold1_plot_9	PGA_scaffold1	Gap37	NA	NA	NA	NA	NA	NA	NA
PGA_scaffold1_plot_9	PGA_scaffold1	Gap38	ok	NA	NA	NA	NA	NA	NA
PGA_scaffold1_plot_9	PGA_scaffold1	Gap39	ok	NA	NA	NA	ok	NA	NA
PGA_scaffold1_plot_9	PGA_scaffold1	Gap40	ok	ok	break	NA	ok	NA	NA
PGA_scaffold2_plot_1	PGA_scaffold2	Gap1	ok	NA	NA	ok	NA	NA	NA
PGA_scaffold2_plot_1	PGA_scaffold2	Gap2	ok	ok	ok	NA	NA	NA	NA
PGA_scaffold2_plot_1	PGA_scaffold2	Gap3	NA	ok	break	NA	NA	NA	NA
PGA_scaffold2_plot_1	PGA_scaffold2	Gap4	ok	ok	NA	NA	ok	NA	NA
PGA_scaffold2_plot_1	PGA_scaffold2	Gap5	NA	NA	NA	NA	NA	NA	NA
PGA_scaffold2_plot_1	PGA_scaffold2	Gap6	NA	NA	NA	NA	NA	NA	NA
PGA_scaffold2_plot_1	PGA_scaffold2	Gap7	ok	ok	break	NA	NA	NA	NA
PGA_scaffold2_plot_1	PGA_scaffold2	Gap8	ok	NA	NA	ok	ok	NA	NA
PGA_scaffold2_plot_1	PGA_scaffold2	Gap9	ok	ok	break	ok	ok	ok	ok
PGA_scaffold2_plot_2	PGA_scaffold2	Gap10	ok	ok	break	ok	ok	NA	NA
PGA_scaffold2_plot_2	PGA_scaffold2	Gap11	ok	NA	NA	ok	ok	ok	ok
PGA_scaffold2_plot_2	PGA_scaffold2	Gap12	ok	NA	NA	ok	ok	NA	NA
PGA_scaffold2_plot_2	PGA_scaffold2	Gap13	ok	NA	NA	ok	ok	NA	NA
PGA_scaffold2_plot_2	PGA_scaffold2	Gap14	ok	ok	break	ok	ok	NA	NA
PGA_scaffold2_plot_2	PGA_scaffold2	Gap15	ok	ok	break	ok	ok	NA	NA
PGA_scaffold2_plot_2	PGA_scaffold2	Gap16	ok	ok	break	ok	ok	NA	NA
PGA_scaffold2_plot_3	PGA_scaffold2	Gap17	ok	NA	NA	ok	ok	NA	NA
PGA_scaffold2_plot_3	PGA_scaffold2	Gap18	ok	ok	break	ok	ok	NA	NA
PGA_scaffold2_plot_3	PGA_scaffold2	Gap19	ok	ok	break	ok	ok	NA	NA
PGA_scaffold2_plot_3	PGA_scaffold2	Gap20	ok	NA	NA	ok	ok	NA	NA
PGA_scaffold2_plot_3	PGA_scaffold2	Gap21	ok	ok	break	ok	ok	ok	ok
PGA_scaffold2_plot_3	PGA_scaffold2	Gap22	ok	ok	break	ok	ok	ok	ok
PGA_scaffold2_plot_4	PGA_scaffold2	Gap23	ok	ok	break	ok	ok	ok	ok
PGA_scaffold2_plot_4	PGA_scaffold2	Gap24	NA	NA	NA	NA	ok	ok	ok
PGA_scaffold2_plot_4	PGA_scaffold2	Gap25	ok	NA	NA	ok	ok	ok	ok
PGA_scaffold2_plot_4	PGA_scaffold2	Gap26	ok	ok	break	ok	ok	ok	ok
PGA_scaffold2_plot_5	PGA_scaffold2	Gap27	ok	NA	NA	ok	ok	ok	ok
PGA_scaffold2_plot_5	PGA_scaffold2	Gap28	NA	NA	NA	NA	NA	ok	ok
PGA_scaffold2_plot_5	PGA_scaffold2	Gap29	ok	NA	NA	NA	ok	ok	ok
PGA_scaffold2_plot_5	PGA_scaffold2	Gap30	ok	NA	NA	ok	ok	ok	ok
PGA_scaffold2_plot_5	PGA_scaffold2	Gap31	ok	ok	break	ok	ok	ok	ok
PGA_scaffold2_plot_6	PGA_scaffold2	Gap32	ok	NA	NA	ok	ok	ok	ok
PGA_scaffold2_plot_6	PGA_scaffold2	Gap33	ok	NA	NA	ok	ok	ok	ok
PGA_scaffold2_plot_6	PGA_scaffold2	Gap34	ok	NA	NA	ok	ok	ok	ok
PGA_scaffold2_plot_6	PGA_scaffold2	Gap35	NA	NA	NA	NA	NA	ok	ok
PGA_scaffold2_plot_6	PGA_scaffold2	Gap36	NA	NA	NA	NA	NA	NA	NA
PGA_scaffold2_plot_6	PGA_scaffold2	Gap37	NA	NA	NA	NA	NA	NA	NA
PGA_scaffold2_plot_6	PGA_scaffold2	Gap38	NA	NA	NA	NA	NA	NA	NA
PGA_scaffold2_plot_6	PGA_scaffold2	Gap39	NA	NA	NA	NA	NA	NA	NA
PGA_scaffold2_plot_6	PGA_scaffold2	Gap40	NA	NA	NA	NA	NA	NA	NA
PGA_scaffold2_plot_6	PGA_scaffold2	Gap41	ok	NA	NA	ok	NA	ok	ok
PGA_scaffold2_plot_6	PGA_scaffold2	Gap42	ok	NA	NA	ok	NA	ok	ok
PGA_scaffold2_plot_6	PGA_scaffold2	Gap43	ok	NA	NA	ok	NA	ok	ok
PGA_scaffold2_plot_6	PGA_scaffold2	Gap44	ok	ok	break	ok	ok	ok	ok
PGA_scaffold2_plot_7	PGA_scaffold2	Gap45	ok	NA	NA	ok	ok	ok	ok
PGA_scaffold2_plot_7	PGA_scaffold2	Gap46	NA	NA	NA	NA	NA	ok	ok
PGA_scaffold2_plot_8	PGA_scaffold2	Gap47	ok	NA	NA	ok	ok	ok	ok
PGA_scaffold2_plot_8	PGA_scaffold2	Gap48	ok	ok	break	NA	ok	ok	ok
PGA_scaffold2_plot_8	PGA_scaffold2	Gap49	NA	NA	NA	NA	ok	NA	NA
PGA_scaffold2_plot_8	PGA_scaffold2	Gap50	NA	ok	break	NA	ok	NA	NA
PGA_scaffold2_plot_8	PGA_scaffold2	Gap51	NA	NA	NA	NA	ok	NA	NA
PGA_scaffold3_plot_1	PGA_scaffold3	Gap1	NA	NA	NA	NA	NA	NA	NA		Gap52
PGA_scaffold3_plot_1	PGA_scaffold3	Gap2	NA	NA	NA	NA	NA	NA	NA		Gap53
PGA_scaffold3_plot_1	PGA_scaffold3	Gap3	NA	NA	NA	NA	NA	NA	NA		Gap54
PGA_scaffold3_plot_1	PGA_scaffold3	Gap4	NA	NA	NA	NA	NA	NA	NA		Gap55
PGA_scaffold3_plot_1	PGA_scaffold3	Gap5	NA	NA	NA	NA	NA	NA	NA		Gap56
PGA_scaffold3_plot_1	PGA_scaffold3	Gap6	NA	NA	NA	NA	NA	NA	NA		Gap57
PGA_scaffold3_plot_1	PGA_scaffold3	Gap7	NA	NA	NA	NA	NA	NA	NA		Gap58
PGA_scaffold3_plot_1	PGA_scaffold3	Gap8	NA	NA	NA	NA	NA	NA	NA		Gap59
PGA_scaffold3_plot_2	PGA_scaffold3	Gap9	ok	NA	NA	ok	ok	NA	NA		Gap60
PGA_scaffold3_plot_2	PGA_scaffold3	Gap10	NA	NA	NA	NA	NA	NA	NA		Gap61
PGA_scaffold3_plot_2	PGA_scaffold3	Gap11	NA	NA	NA	NA	NA	NA	NA		Gap62
PGA_scaffold3_plot_2	PGA_scaffold3	Gap12	NA	ok	break	NA	ok	NA	NA		Gap63
PGA_scaffold3_plot_2	PGA_scaffold3	Gap13	NA	ok	break	ok	ok	NA	NA		Gap64
PGA_scaffold3_plot_3	PGA_scaffold3	Gap14	ok	NA	NA	ok	ok	ok	NA		Gap65
PGA_scaffold3_plot_3	PGA_scaffold3	Gap15	NA	ok	break	ok	NA	NA	NA		Gap66
PGA_scaffold3_plot_3	PGA_scaffold3	Gap16	NA	NA	NA	NA	NA	NA	NA		Gap67
PGA_scaffold3_plot_3	PGA_scaffold3	Gap17	ok	NA	NA	ok	NA	NA	NA		Gap68
PGA_scaffold3_plot_3	PGA_scaffold3	Gap18	ok	NA	NA	NA	ok	NA	NA		Gap69
PGA_scaffold3_plot_3	PGA_scaffold3	Gap19	NA	NA	NA	ok	ok	ok	ok		Gap70
PGA_scaffold3_plot_3	PGA_scaffold3	Gap20	ok	NA	NA	ok	ok	ok	ok		Gap71
PGA_scaffold3_plot_3	PGA_scaffold3	Gap21	ok	ok	break	ok	ok	ok	ok		Gap72
PGA_scaffold3_plot_3	PGA_scaffold3	Gap22	ok	ok	break	NA	ok	NA	NA		Gap73
PGA_scaffold3_plot_3	PGA_scaffold3	Gap23	ok	NA	NA	NA	ok	NA	NA		Gap74
PGA_scaffold3_plot_3	PGA_scaffold3	Gap24	NA	ok	break	NA	ok	ok	ok		Gap75
PGA_scaffold3_plot_3	PGA_scaffold3	Gap25	NA	ok	break	NA	NA	NA	NA		Gap76
PGA_scaffold3_plot_3	PGA_scaffold3	Gap26	ok	ok	break	NA	NA	NA	NA		Gap77
PGA_scaffold3_plot_3	PGA_scaffold3	Gap27	NA	ok	break	NA	NA	NA	NA		Gap78
PGA_scaffold3_plot_4	PGA_scaffold3	Gap28	NA	NA	NA	NA	NA	NA	NA
PGA_scaffold3_plot_4	PGA_scaffold3	Gap29	NA	ok	break	NA	NA	ok	ok
PGA_scaffold3_plot_4	PGA_scaffold3	Gap30	NA	ok	break	NA	NA	ok	ok
PGA_scaffold3_plot_4	PGA_scaffold3	Gap31	NA	ok	break	NA	ok	ok	ok
PGA_scaffold3_plot_4	PGA_scaffold3	Gap32	NA	NA	NA	NA	ok	ok	ok
PGA_scaffold3_plot_4	PGA_scaffold3	Gap33	NA	NA	NA	NA	ok	ok	ok
PGA_scaffold3_plot_5	PGA_scaffold3	Gap34	ok	ok	break	NA	NA	NA	NA
PGA_scaffold3_plot_5	PGA_scaffold3	Gap35	NA	ok	break	NA	NA	NA	NA
PGA_scaffold3_plot_5	PGA_scaffold3	Gap36	NA	ok	break	NA	NA	NA	NA
PGA_scaffold3_plot_5	PGA_scaffold3	Gap37	NA	ok	break	NA	NA	NA	NA
PGA_scaffold3_plot_5	PGA_scaffold3	Gap38	NA	ok	break	NA	NA	NA	NA
PGA_scaffold3_plot_5	PGA_scaffold3	Gap39	NA	ok	break	NA	NA	NA	NA
PGA_scaffold3_plot_5	PGA_scaffold3	Gap40	NA	ok	break	NA	NA	NA	NA
PGA_scaffold3_plot_5	PGA_scaffold3	Gap41	NA	ok	break	NA	NA	NA	NA
PGA_scaffold3_plot_5	PGA_scaffold3	Gap42	NA	ok	break	NA	NA	NA	NA
PGA_scaffold3_plot_5	PGA_scaffold3	Gap43	NA	ok	break	NA	NA	NA	NA
PGA_scaffold3_plot_5	PGA_scaffold3	Gap44	NA	ok	break	NA	NA	NA	NA
PGA_scaffold3_plot_5	PGA_scaffold3	Gap45	NA	NA	NA	NA	NA	NA	NA
PGA_scaffold3_plot_5	PGA_scaffold3	Gap46	NA	NA	NA	NA	NA	NA	NA
PGA_scaffold3_plot_5	PGA_scaffold3	Gap47	ok	ok	break	ok	ok	ok	ok
PGA_scaffold3_plot_6	PGA_scaffold3	Gap48	ok	NA	NA	ok	ok	ok	ok
PGA_scaffold3_plot_6	PGA_scaffold3	Gap49	ok	NA	NA	ok	ok	ok	ok
PGA_scaffold3_plot_6	PGA_scaffold3	Gap50	ok	NA	NA	ok	ok	ok	ok
PGA_scaffold3_plot_7	PGA_scaffold3	Gap51	ok	NA	NA	ok	ok	ok	ok
PGA_scaffold3_plot_8	PGA_scaffold3	Gap52	NA	NA	NA	NA	NA	ok	ok
PGA_scaffold3_plot_8	PGA_scaffold3	Gap53	NA	ok	break	NA	NA	ok	ok
PGA_scaffold3_plot_8	PGA_scaffold3	Gap54	NA	NA	NA	NA	NA	ok	ok
PGA_scaffold3_plot_8	PGA_scaffold3	Gap55	NA	NA	NA	NA	NA	ok	ok
PGA_scaffold3_plot_8	PGA_scaffold3	Gap56	NA	NA	NA	NA	NA	ok	ok
PGA_scaffold3_plot_8	PGA_scaffold3	Gap57	NA	NA	NA	NA	NA	ok	ok
PGA_scaffold3_plot_8	PGA_scaffold3	Gap58	NA	NA	NA	NA	NA	ok	ok
PGA_scaffold3_plot_8	PGA_scaffold3	Gap59	NA	NA	NA	NA	NA	ok	ok
PGA_scaffold3_plot_8	PGA_scaffold3	Gap60	NA	NA	NA	NA	NA	ok	ok
PGA_scaffold3_plot_8	PGA_scaffold3	Gap61	NA	NA	NA	NA	NA	ok	ok
PGA_scaffold3_plot_8	PGA_scaffold3	Gap62	NA	NA	NA	NA	NA	ok	ok
PGA_scaffold3_plot_8	PGA_scaffold3	Gap63	NA	NA	NA	NA	NA	NA	ok
PGA_scaffold3_plot_8	PGA_scaffold3	Gap64	ok	ok	break	NA	NA	NA	NA
PGA_scaffold3_plot_8	PGA_scaffold3	Gap65	NA	NA	NA	NA	NA	NA	NA
PGA_scaffold3_plot_8	PGA_scaffold3	Gap66	NA	NA	NA	NA	NA	NA	NA
PGA_scaffold3_plot_8	PGA_scaffold3	Gap67	NA	NA	NA	NA	NA	NA	NA
PGA_scaffold3_plot_8	PGA_scaffold3	Gap68	NA	NA	NA	NA	NA	NA	NA
PGA_scaffold3_plot_8	PGA_scaffold3	Gap69	NA	NA	NA	NA	NA	NA	NA
PGA_scaffold3_plot_8	PGA_scaffold3	Gap70	NA	NA	NA	NA	NA	NA	NA
PGA_scaffold3_plot_8	PGA_scaffold3	Gap71	NA	NA	NA	NA	NA	NA	NA
PGA_scaffold4_plot_1	PGA_scaffold4	Gap1	NA	NA	NA	NA	NA	NA	NA
PGA_scaffold4_plot_1	PGA_scaffold4	Gap2	NA	ok	break	NA	ok	NA	NA
PGA_scaffold4_plot_1	PGA_scaffold4	Gap3	NA	NA	NA	NA	NA	ok	ok
PGA_scaffold4_plot_1	PGA_scaffold4	Gap4	ok	NA	NA	ok	ok	ok	ok
PGA_scaffold4_plot_2	PGA_scaffold4	Gap5	ok	NA	NA	ok	ok	ok	ok
PGA_scaffold4_plot_2	PGA_scaffold4	Gap6	ok	NA	NA	ok	ok	ok	ok
PGA_scaffold4_plot_2	PGA_scaffold4	Gap7	ok	NA	NA	ok	ok	ok	ok
PGA_scaffold4_plot_2	PGA_scaffold4	Gap8	NA	NA	NA	NA	NA	ok	ok
PGA_scaffold4_plot_2	PGA_scaffold4	Gap9	ok	NA	NA	NA	ok	ok	ok
PGA_scaffold4_plot_3	PGA_scaffold4	Gap10	NA	NA	NA	NA	NA	ok	ok
PGA_scaffold4_plot_3	PGA_scaffold4	Gap11	NA	NA	NA	NA	NA	ok	ok
PGA_scaffold4_plot_3	PGA_scaffold4	Gap12	ok	NA	NA	NA	NA	ok	ok
PGA_scaffold4_plot_3	PGA_scaffold4	Gap13	ok	NA	NA	ok	ok	ok	ok
PGA_scaffold4_plot_3	PGA_scaffold4	Gap14	ok	ok	break	NA	ok	ok	ok
PGA_scaffold4_plot_3	PGA_scaffold4	Gap15	ok	NA	NA	ok	ok	ok	ok
PGA_scaffold4_plot_4	PGA_scaffold4	Gap16	NA	NA	NA	NA	NA	ok	ok
PGA_scaffold4_plot_4	PGA_scaffold4	Gap17	NA	NA	NA	NA	NA	ok	ok
PGA_scaffold4_plot_5	PGA_scaffold4	Gap18	ok	NA	NA	ok	ok	ok	ok
PGA_scaffold4_plot_5	PGA_scaffold4	Gap19	ok	ok	break	ok	ok	ok	ok
PGA_scaffold4_plot_6	PGA_scaffold4	Gap20	NA	NA	NA	NA	NA	ok	ok
PGA_scaffold4_plot_6	PGA_scaffold4	Gap21	NA	NA	NA	NA	NA	ok	ok
PGA_scaffold4_plot_6	PGA_scaffold4	Gap22	NA	NA	NA	NA	NA	ok	ok
PGA_scaffold4_plot_6	PGA_scaffold4	Gap23	NA	NA	NA	NA	NA	ok	ok
PGA_scaffold4_plot_6	PGA_scaffold4	Gap24	NA	NA	NA	NA	NA	ok	ok
PGA_scaffold4_plot_6	PGA_scaffold4	Gap25	NA	NA	NA	NA	NA	ok	ok
PGA_scaffold4_plot_6	PGA_scaffold4	Gap26	NA	NA	NA	NA	NA	ok	ok
PGA_scaffold4_plot_6	PGA_scaffold4	Gap27	NA	NA	NA	NA	NA	ok	ok
PGA_scaffold4_plot_6	PGA_scaffold4	Gap28	NA	NA	NA	NA	NA	ok	ok
PGA_scaffold4_plot_6	PGA_scaffold4	Gap29	NA	NA	NA	NA	NA	ok	ok
PGA_scaffold4_plot_6	PGA_scaffold4	Gap30	ok	NA	NA	ok	ok	ok	ok
PGA_scaffold4_plot_6	PGA_scaffold4	Gap31	ok	NA	NA	ok	ok	ok	ok
PGA_scaffold4_plot_6	PGA_scaffold4	Gap32	ok	NA	NA	ok	ok	NA	NA
PGA_scaffold4_plot_7	PGA_scaffold4	Gap33	NA	ok	break	NA	NA	ok	NA
PGA_scaffold4_plot_7	PGA_scaffold4	Gap34	NA	ok	break	NA	NA	ok	NA
PGA_scaffold4_plot_8	PGA_scaffold4	Gap35	ok	NA	NA	ok	ok	NA	ok
PGA_scaffold4_plot_8	PGA_scaffold4	Gap36	NA	NA	NA	NA	NA	NA	ok
PGA_scaffold4_plot_8	PGA_scaffold4	Gap37	NA	NA	NA	NA	NA	NA	ok
PGA_scaffold4_plot_8	PGA_scaffold4	Gap38	ok	NA	NA	NA	NA	NA	ok
PGA_scaffold4_plot_8	PGA_scaffold4	Gap39	NA	NA	NA	NA	NA	NA	ok
PGA_scaffold4_plot_8	PGA_scaffold4	Gap40	ok	NA	NA	NA	NA	NA	ok
PGA_scaffold4_plot_8	PGA_scaffold4	Gap41	ok	NA	NA	NA	NA	NA	ok
PGA_scaffold4_plot_8	PGA_scaffold4	Gap42	ok	ok	break	NA	NA	NA	ok
PGA_scaffold4_plot_8	PGA_scaffold4	Gap43	NA	NA	NA	NA	NA	NA	ok
PGA_scaffold4_plot_8	PGA_scaffold4	Gap44	ok	NA	NA	NA	NA	NA	ok
PGA_scaffold4_plot_8	PGA_scaffold4	Gap45	ok	NA	NA	NA	NA	NA	ok
PGA_scaffold4_plot_8	PGA_scaffold4	Gap46	ok	NA	NA	NA	ok	NA	ok
PGA_scaffold4_plot_8	PGA_scaffold4	Gap47	ok	NA	NA	ok	NA	NA	ok
PGA_scaffold4_plot_8	PGA_scaffold4	Gap48	NA	NA	NA	NA	NA	NA	ok
PGA_scaffold4_plot_8	PGA_scaffold4	Gap49	NA	NA	NA	ok	NA	NA	ok
PGA_scaffold4_plot_8	PGA_scaffold4	Gap50	NA	NA	NA	NA	NA	NA	ok
PGA_scaffold4_plot_8	PGA_scaffold4	Gap51	ok	NA	NA	NA	ok	NA	NA
PGA_scaffold4_plot_8	PGA_scaffold4	Gap52	ok	ok	break	ok	ok	NA	ok
PGA_scaffold4_plot_8	PGA_scaffold4	Gap53	ok	ok	break	ok	NA	NA	NA
PGA_scaffold4_plot_8	PGA_scaffold4	Gap54	ok	ok	break	NA	NA	NA	NA
PGA_scaffold4_plot_8	PGA_scaffold4	Gap55	ok	ok	break	NA	NA	NA	NA
PGA_scaffold5_plot_1	PGA_scaffold5	Gap1	ok	NA	NA	ok	ok	ok	ok
PGA_scaffold5_plot_1	PGA_scaffold5	Gap2	ok	NA	NA	NA	ok	ok	ok
PGA_scaffold5_plot_1	PGA_scaffold5	Gap3	ok	ok	break	ok	ok	ok	ok
PGA_scaffold5_plot_1	PGA_scaffold5	Gap3b	ok	ok	break	ok	ok	ok	ok
PGA_scaffold5_plot_1	PGA_scaffold5	Gap4	NA	NA	NA	ok	ok	ok	ok
PGA_scaffold5_plot_1	PGA_scaffold5	Gap5	NA	NA	NA	NA	NA	ok	ok
PGA_scaffold5_plot_1	PGA_scaffold5	Gap6	ok	NA	NA	ok	NA	ok	ok
PGA_scaffold5_plot_1	PGA_scaffold5	Gap7	ok	NA	NA	NA	ok	NA	ok
PGA_scaffold5_plot_1	PGA_scaffold5	Gap8	ok	NA	NA	ok	ok	ok	ok
PGA_scaffold5_plot_1	PGA_scaffold5	Gap9	ok	NA	NA	ok	NA	ok	ok
PGA_scaffold5_plot_1	PGA_scaffold5	Gap10	ok	NA	NA	ok	ok	ok	ok
PGA_scaffold5_plot_1	PGA_scaffold5	Gap11	ok	NA	NA	ok	ok	ok	ok
PGA_scaffold5_plot_1	PGA_scaffold5	Gap12	ok	NA	NA	ok	NA	NA	ok
PGA_scaffold5_plot_1	PGA_scaffold5	Gap13	ok	NA	NA	ok	ok	NA	ok
PGA_scaffold5_plot_1	PGA_scaffold5	Gap14	ok	NA	NA	ok	ok	ok	ok
PGA_scaffold5_plot_1	PGA_scaffold5	Gap15	ok	NA	NA	NA	ok	ok	ok
PGA_scaffold5_plot_1	PGA_scaffold5	Gap16	NA	NA	NA	NA	ok	ok	ok
PGA_scaffold5_plot_1	PGA_scaffold5	Gap17	ok	NA	NA	ok	ok	ok	ok
PGA_scaffold5_plot_1	PGA_scaffold5	Gap18	ok	NA	NA	ok	ok	ok	ok
PGA_scaffold5_plot_1	PGA_scaffold5	Gap19	ok	NA	NA	ok	ok	ok	ok
PGA_scaffold5_plot_1	PGA_scaffold5	Gap20	ok	NA	NA	ok	ok	ok	ok
PGA_scaffold5_plot_1	PGA_scaffold5	Gap21	ok	ok	break	ok	ok	ok	ok
PGA_scaffold5_plot_1	PGA_scaffold5	Gap22	ok	NA	NA	ok	ok	ok	ok
PGA_scaffold5_plot_1	PGA_scaffold5	Gap23	NA	NA	NA	NA	NA	ok	ok
PGA_scaffold5_plot_1	PGA_scaffold5	Gap24	NA	ok	break	NA	NA	ok	ok
PGA_scaffold5_plot_1	PGA_scaffold5	Gap25	NA	ok	break	NA	NA	ok	ok
PGA_scaffold5_plot_1	PGA_scaffold5	Gap26	NA	ok	break	NA	NA	ok	ok
PGA_scaffold5_plot_1	PGA_scaffold5	Gap27	ok	NA	NA	NA	ok	ok	ok
PGA_scaffold5_plot_1	PGA_scaffold5	Gap28	ok	NA	NA	NA	ok	ok	ok
PGA_scaffold5_plot_1	PGA_scaffold5	Gap29	ok	ok	break	NA	ok	ok	ok
PGA_scaffold5_plot_1	PGA_scaffold5	Gap30	NA	NA	NA	NA	NA	ok	ok
PGA_scaffold5_plot_1	PGA_scaffold5	Gap31	NA	ok	break	NA	ok	ok	ok
PGA_scaffold5_plot_1	PGA_scaffold5	Gap32	NA	ok	break	ok	NA	ok	ok
PGA_scaffold5_plot_1	PGA_scaffold5	Gap33	NA	ok	break	ok	ok	ok	ok
PGA_scaffold5_plot_1	PGA_scaffold5	Gap34	NA	NA	NA	NA	NA	ok	ok
PGA_scaffold5_plot_1	PGA_scaffold5	Gap35	NA	ok	break	NA	NA	ok	ok
PGA_scaffold5_plot_1	PGA_scaffold5	Gap36	ok	ok	break	NA	NA	ok	ok
PGA_scaffold5_plot_1	PGA_scaffold5	Gap37	NA	ok	break	NA	NA	ok	ok
PGA_scaffold5_plot_1	PGA_scaffold5	Gap38	NA	ok	break	NA	NA	ok	ok
PGA_scaffold5_plot_1	PGA_scaffold5	Gap39	NA	ok	break	NA	NA	ok	ok
PGA_scaffold5_plot_1	PGA_scaffold5	Gap40	NA	ok	break	NA	NA	ok	ok
PGA_scaffold5_plot_1	PGA_scaffold5	Gap41	NA	ok	break	NA	NA	ok	ok
PGA_scaffold5_plot_1	PGA_scaffold5	Gap42	NA	NA	NA	NA	NA	ok	ok
PGA_scaffold5_plot_1	PGA_scaffold5	Gap43	NA	NA	NA	NA	NA	ok	ok
PGA_scaffold5_plot_1	PGA_scaffold5	Gap44	NA	NA	NA	NA	NA	ok	ok
PGA_scaffold5_plot_2	PGA_scaffold5	Gap45	NA	NA	NA	ok	ok	ok	ok
PGA_scaffold5_plot_2	PGA_scaffold5	Gap46	ok	NA	NA	ok	ok	ok	ok
PGA_scaffold5_plot_2	PGA_scaffold5	Gap47	ok	NA	NA	ok	ok	ok	ok
PGA_scaffold5_plot_2	PGA_scaffold5	Gap48	ok	NA	NA	ok	ok	ok	ok
PGA_scaffold5_plot_2	PGA_scaffold5	Gap49	NA	NA	NA	ok	NA	ok	ok
PGA_scaffold5_plot_2	PGA_scaffold5	Gap50	ok	ok	break	ok	ok	ok	ok
PGA_scaffold5_plot_2	PGA_scaffold5	Gap51	NA	ok	break	NA	ok	ok	ok
PGA_scaffold5_plot_2	PGA_scaffold5	Gap52	NA	ok	break	NA	NA	ok	ok
PGA_scaffold5_plot_2	PGA_scaffold5	Gap53	NA	NA	NA	NA	NA	ok	ok
PGA_scaffold5_plot_2	PGA_scaffold5	Gap54	NA	NA	NA	ok	ok	ok	ok
PGA_scaffold5_plot_2	PGA_scaffold5	Gap55	NA	NA	NA	NA	NA	ok	ok
PGA_scaffold5_plot_2	PGA_scaffold5	Gap56	ok	NA	NA	ok	ok	ok	ok
PGA_scaffold5_plot_2	PGA_scaffold5	Gap57	NA	ok	break	NA	NA	ok	ok
PGA_scaffold5_plot_2	PGA_scaffold5	Gap58	NA	NA	NA	NA	NA	ok	ok
PGA_scaffold5_plot_2	PGA_scaffold5	Gap59	NA	NA	NA	NA	ok	ok	ok
PGA_scaffold5_plot_2	PGA_scaffold5	Gap60	NA	NA	NA	NA	NA	ok	ok
PGA_scaffold5_plot_2	PGA_scaffold5	Gap61	ok	NA	NA	ok	ok	ok	ok
PGA_scaffold5_plot_2	PGA_scaffold5	Gap62	ok	NA	NA	ok	ok	NA	ok
PGA_scaffold5_plot_2	PGA_scaffold5	Gap63	ok	NA	NA	ok	ok	ok	ok
PGA_scaffold5_plot_2	PGA_scaffold5	Gap64	NA	NA	NA	NA	NA	ok	ok
PGA_scaffold5_plot_2	PGA_scaffold5	Gap65	ok	NA	NA	ok	ok	ok	ok
PGA_scaffold5_plot_3	PGA_scaffold5	Gap66	ok	ok	break	ok	NA	ok	ok
PGA_scaffold5_plot_3	PGA_scaffold5	Gap67	ok	NA	NA	ok	NA	ok	ok
PGA_scaffold5_plot_3	PGA_scaffold5	Gap68	ok	NA	NA	ok	ok	ok	ok
PGA_scaffold5_plot_3	PGA_scaffold5	Gap69	NA	NA	NA	NA	NA	ok	ok
PGA_scaffold5_plot_3	PGA_scaffold5	Gap70	ok	NA	NA	ok	ok	NA	ok
PGA_scaffold5_plot_3	PGA_scaffold5	Gap71	NA	NA	NA	ok	ok	ok	ok
PGA_scaffold5_plot_3	PGA_scaffold5	Gap72	ok	NA	NA	ok	ok	NA	ok
PGA_scaffold5_plot_3	PGA_scaffold5	Gap73	ok	NA	NA	ok	ok	NA	ok
PGA_scaffold5_plot_3	PGA_scaffold5	Gap74	ok	NA	NA	ok	ok	NA	ok
PGA_scaffold5_plot_3	PGA_scaffold5	Gap75	ok	NA	NA	ok	ok	NA	ok
PGA_scaffold5_plot_3	PGA_scaffold5	Gap76	ok	NA	NA	ok	ok	NA	ok
PGA_scaffold5_plot_3	PGA_scaffold5	Gap77	ok	NA	NA	ok	ok	NA	ok
PGA_scaffold5_plot_4	PGA_scaffold5	Gap78	ok	NA	NA	ok	ok	NA	ok
PGA_scaffold5_plot_4	PGA_scaffold5	Gap79	NA	NA	NA	ok	ok	NA	ok
PGA_scaffold5_plot_4	PGA_scaffold5	Gap80	NA	NA	NA	NA	NA	NA	ok
PGA_scaffold5_plot_4	PGA_scaffold5	Gap81	NA	NA	NA	NA	NA	ok	ok
PGA_scaffold5_plot_4	PGA_scaffold5	Gap82	ok	NA	NA	ok	ok	NA	ok
PGA_scaffold5_plot_4	PGA_scaffold5	Gap83	ok	NA	NA	ok	ok	NA	ok
PGA_scaffold5_plot_4	PGA_scaffold5	Gap84	ok	NA	NA	ok	ok	NA	ok
PGA_scaffold5_plot_4	PGA_scaffold5	Gap85	ok	NA	NA	ok	NA	NA	ok
PGA_scaffold5_plot_4	PGA_scaffold5	Gap86	ok	NA	NA	ok	ok	NA	ok
PGA_scaffold5_plot_4	PGA_scaffold5	Gap87	ok	NA	NA	ok	ok	NA	ok
PGA_scaffold5_plot_4	PGA_scaffold5	Gap88	ok	NA	NA	ok	ok	NA	ok
PGA_scaffold5_plot_4	PGA_scaffold5	Gap89	ok	NA	NA	ok	ok	ok	ok
PGA_scaffold5_plot_4	PGA_scaffold5	Gap90	ok	NA	NA	ok	ok	ok	ok
PGA_scaffold5_plot_4	PGA_scaffold5	Gap91	ok	NA	NA	NA	ok	ok	ok
PGA_scaffold5_plot_4	PGA_scaffold5	Gap92	ok	NA	NA	ok	ok	ok	ok
PGA_scaffold5_plot_4	PGA_scaffold5	Gap93	ok	NA	NA	ok	ok	ok	ok
PGA_scaffold5_plot_4	PGA_scaffold5	Gap94	ok	NA	NA	ok	ok	ok	ok
PGA_scaffold5_plot_5	PGA_scaffold5	Gap95	ok	NA	NA	ok	ok	ok	ok
PGA_scaffold5_plot_5	PGA_scaffold5	Gap96	ok	NA	NA	ok	ok	ok	ok
PGA_scaffold5_plot_5	PGA_scaffold5	Gap97	ok	NA	NA	ok	ok	ok	ok
PGA_scaffold5_plot_5	PGA_scaffold5	Gap98	ok	NA	NA	ok	ok	ok	ok
PGA_scaffold5_plot_5	PGA_scaffold5	Gap99	ok	NA	NA	ok	ok	NA	NA
PGA_scaffold5_plot_5	PGA_scaffold5	Gap100	ok	NA	NA	ok	ok	NA	NA
PGA_scaffold5_plot_5	PGA_scaffold5	Gap101	ok	NA	NA	ok	ok	NA	NA
PGA_scaffold5_plot_5	PGA_scaffold5	Gap102	ok	NA	NA	NA	ok	NA	NA
PGA_scaffold5_plot_5	PGA_scaffold5	Gap103	ok	NA	NA	ok	ok	NA	NA
PGA_scaffold5_plot_5	PGA_scaffold5	Gap104	ok	NA	NA	ok	ok	NA	NA
PGA_scaffold5_plot_5	PGA_scaffold5	Gap105	ok	NA	NA	ok	ok	NA	NA
PGA_scaffold5_plot_5	PGA_scaffold5	Gap106	NA	NA	NA	NA	NA	NA	NA
PGA_scaffold5_plot_5	PGA_scaffold5	Gap107	NA	NA	NA	NA	NA	ok	ok
PGA_scaffold5_plot_5	PGA_scaffold5	Gap108	ok	NA	NA	NA	ok	ok	ok
PGA_scaffold5_plot_5	PGA_scaffold5	Gap109	ok	NA	NA	ok	ok	ok	ok
PGA_scaffold5_plot_6	PGA_scaffold5	Gap110	ok	NA	NA	ok	ok	ok	NA
PGA_scaffold5_plot_6	PGA_scaffold5	Gap111	NA	NA	NA	ok	ok	NA	NA
PGA_scaffold5_plot_6	PGA_scaffold5	Gap112	ok	NA	NA	ok	ok	NA	NA
PGA_scaffold5_plot_6	PGA_scaffold5	Gap113	ok	NA	NA	ok	ok	NA	NA
PGA_scaffold5_plot_6	PGA_scaffold5	Gap114	ok	NA	NA	ok	ok	NA	NA
PGA_scaffold5_plot_6	PGA_scaffold5	Gap115	ok	NA	NA	ok	ok	NA	NA
PGA_scaffold5_plot_6	PGA_scaffold5	Gap115b	ok	NA	NA	ok	ok	NA	NA
PGA_scaffold5_plot_6	PGA_scaffold5	Gap116	ok	NA	NA	ok	ok	ok	NA
PGA_scaffold5_plot_6	PGA_scaffold5	Gap117	ok	NA	NA	ok	ok	NA	NA
PGA_scaffold5_plot_6	PGA_scaffold5	Gap118	ok	NA	NA	NA	ok	NA	NA
PGA_scaffold5_plot_6	PGA_scaffold5	Gap119	ok	NA	NA	ok	ok	NA	NA
PGA_scaffold5_plot_6	PGA_scaffold5	Gap120	ok	NA	NA	NA	ok	NA	NA
PGA_scaffold5_plot_6	PGA_scaffold5	Gap121	ok	NA	NA	ok	ok	NA	NA
PGA_scaffold5_plot_6	PGA_scaffold5	Gap122	ok	NA	NA	ok	ok	NA	NA
PGA_scaffold5_plot_6	PGA_scaffold5	Gap123	ok	NA	NA	ok	ok	NA	NA
PGA_scaffold5_plot_6	PGA_scaffold5	Gap124	ok	NA	NA	ok	ok	NA	NA
PGA_scaffold5_plot_7	PGA_scaffold5	Gap125	ok	NA	NA	ok	ok	NA	NA
PGA_scaffold5_plot_7	PGA_scaffold5	Gap126	ok	NA	NA	ok	ok	NA	NA
PGA_scaffold5_plot_7	PGA_scaffold5	Gap127	ok	NA	NA	NA	ok	NA	NA
PGA_scaffold5_plot_7	PGA_scaffold5	Gap128	ok	NA	NA	ok	ok	NA	ok
PGA_scaffold5_plot_7	PGA_scaffold5	Gap129	NA	NA	NA	ok	ok	NA	ok
PGA_scaffold5_plot_7	PGA_scaffold5	Gap130	NA	NA	NA	ok	ok	NA	ok
PGA_scaffold5_plot_7	PGA_scaffold5	Gap131	NA	ok	break	NA	ok	NA	ok
PGA_scaffold5_plot_7	PGA_scaffold5	Gap132	NA	NA	NA	ok	ok	NA	ok
PGA_scaffold5_plot_7	PGA_scaffold5	Gap133	ok	ok	break	ok	ok	NA	ok
PGA_scaffold5_plot_7	PGA_scaffold5	Gap134	ok	NA	NA	NA	NA	NA	NA
PGA_scaffold5_plot_7	PGA_scaffold5	Gap135	ok	NA	NA	ok	NA	NA	NA
PGA_scaffold5_plot_7	PGA_scaffold5	Gap136	ok	NA	NA	ok	NA	NA	NA
PGA_scaffold5_plot_7	PGA_scaffold5	Gap137	ok	NA	NA	ok	ok	NA	NA
PGA_scaffold5_plot_7	PGA_scaffold5	Gap138	NA	ok	break	NA	NA	NA	ok
PGA_scaffold5_plot_7	PGA_scaffold5	Gap139	NA	NA	NA	NA	ok	NA	ok
PGA_scaffold5_plot_7	PGA_scaffold5	Gap140	ok	NA	NA	ok	ok	NA	ok
PGA_scaffold5_plot_7	PGA_scaffold5	Gap141	ok	NA	NA	NA	ok	NA	NA
PGA_scaffold5_plot_7	PGA_scaffold5	Gap142	ok	NA	NA	NA	ok	NA	NA
PGA_scaffold5_plot_7	PGA_scaffold5	Gap143	ok	NA	NA	ok	ok	NA	NA
PGA_scaffold5_plot_7	PGA_scaffold5	Gap144	ok	NA	NA	NA	ok	NA	NA
PGA_scaffold5_plot_7	PGA_scaffold5	Gap145	ok	NA	NA	ok	ok	NA	NA
PGA_scaffold5_plot_7	PGA_scaffold5	Gap146	ok	NA	NA	ok	ok	NA	NA
PGA_scaffold5_plot_7	PGA_scaffold5	Gap147	ok	NA	NA	NA	ok	NA	NA
PGA_scaffold5_plot_7	PGA_scaffold5	Gap148	ok	NA	NA	NA	NA	NA	NA
PGA_scaffold5_plot_7	PGA_scaffold5	Gap149	ok	NA	NA	ok	ok	NA	NA
PGA_scaffold5_plot_7	PGA_scaffold5	Gap150	ok	NA	NA	ok	ok	NA	NA
PGA_scaffold5_plot_8	PGA_scaffold5	Gap151	ok	NA	NA	ok	ok	ok	ok
PGA_scaffold5_plot_8	PGA_scaffold5	Gap152	ok	NA	NA	ok	ok	ok	ok
PGA_scaffold5_plot_8	PGA_scaffold5	Gap153	ok	NA	NA	ok	ok	ok	ok
PGA_scaffold5_plot_8	PGA_scaffold5	Gap154	ok	NA	NA	ok	ok	ok	ok
PGA_scaffold5_plot_8	PGA_scaffold5	Gap155	ok	NA	NA	ok	ok	ok	NA
PGA_scaffold5_plot_8	PGA_scaffold5	Gap156	ok	NA	NA	ok	ok	NA	NA
PGA_scaffold5_plot_8	PGA_scaffold5	Gap157	ok	NA	NA	ok	ok	NA	NA
PGA_scaffold5_plot_8	PGA_scaffold5	Gap158	NA	NA	NA	ok	ok	NA	NA
PGA_scaffold5_plot_8	PGA_scaffold5	Gap159	ok	NA	NA	ok	ok	NA	NA
PGA_scaffold5_plot_8	PGA_scaffold5	Gap160	ok	NA	NA	ok	ok	NA	NA
PGA_scaffold5_plot_8	PGA_scaffold5	Gap161	ok	NA	NA	NA	NA	NA	NA
PGA_scaffold5_plot_8	PGA_scaffold5	Gap162	NA	NA	NA	NA	NA	NA	NA
PGA_scaffold5_plot_8	PGA_scaffold5	Gap163	NA	NA	NA	NA	NA	NA	NA
PGA_scaffold5_plot_8	PGA_scaffold5	Gap164	NA	NA	NA	NA	ok	NA	NA
PGA_scaffold6_plot_1	PGA_scaffold6	Gap1	NA	NA	NA	NA	NA	NA	NA
PGA_scaffold6_plot_1	PGA_scaffold6	Gap2	NA	NA	NA	NA	NA	NA	NA
PGA_scaffold6_plot_1	PGA_scaffold6	Gap3	NA	NA	NA	NA	NA	NA	NA
PGA_scaffold6_plot_1	PGA_scaffold6	Gap4	NA	NA	NA	NA	NA	NA	NA
PGA_scaffold6_plot_1	PGA_scaffold6	Gap5	NA	NA	NA	NA	NA	NA	NA
PGA_scaffold6_plot_1	PGA_scaffold6	Gap6	ok	ok	break	NA	NA	NA	NA
PGA_scaffold6_plot_1	PGA_scaffold6	Gap7	ok	ok	break	NA	NA	NA	NA
PGA_scaffold6_plot_1	PGA_scaffold6	Gap8	NA	ok	break	NA	NA	NA	NA
PGA_scaffold6_plot_1	PGA_scaffold6	Gap9	ok	ok	break	NA	NA	NA	NA
PGA_scaffold6_plot_1	PGA_scaffold6	Gap10	ok	ok	break	NA	NA	NA	NA
PGA_scaffold6_plot_1	PGA_scaffold6	Gap11	ok	ok	break	NA	NA	NA	NA
PGA_scaffold6_plot_1	PGA_scaffold6	Gap12	ok	ok	break	NA	NA	NA	NA
PGA_scaffold6_plot_1	PGA_scaffold6	Gap13	ok	ok	break	NA	NA	NA	NA
PGA_scaffold6_plot_1	PGA_scaffold6	Gap14	ok	ok	break	NA	NA	NA	NA
PGA_scaffold6_plot_1	PGA_scaffold6	Gap15	NA	NA	NA	NA	NA	NA	NA
PGA_scaffold6_plot_1	PGA_scaffold6	Gap16	NA	NA	NA	NA	NA	NA	NA
PGA_scaffold6_plot_1	PGA_scaffold6	Gap17	ok	ok	break	NA	NA	NA	NA
PGA_scaffold6_plot_1	PGA_scaffold6	Gap18	NA	ok	break	NA	NA	NA	NA
PGA_scaffold6_plot_1	PGA_scaffold6	Gap19	ok	ok	break	ok	NA	NA	NA
PGA_scaffold6_plot_1	PGA_scaffold6	Gap20	NA	ok	break	NA	NA	NA	NA
PGA_scaffold6_plot_1	PGA_scaffold6	Gap21	NA	NA	NA	NA	NA	NA	NA
PGA_scaffold6_plot_2	PGA_scaffold6	Gap22	NA	NA	NA	NA	NA	NA	NA
PGA_scaffold6_plot_2	PGA_scaffold6	Gap23	ok	ok	break	ok	ok	ok	ok
PGA_scaffold6_plot_2	PGA_scaffold6	Gap24	ok	NA	NA	ok	ok	NA	NA
PGA_scaffold6_plot_3	PGA_scaffold6	Gap25	NA	NA	NA	NA	NA	NA	NA
PGA_scaffold6_plot_3	PGA_scaffold6	Gap26	NA	NA	NA	NA	NA	NA	NA
PGA_scaffold6_plot_3	PGA_scaffold6	Gap27	NA	NA	NA	NA	NA	NA	NA
PGA_scaffold6_plot_3	PGA_scaffold6	Gap28	NA	NA	NA	NA	NA	NA	NA
PGA_scaffold6_plot_3	PGA_scaffold6	Gap29	NA	NA	NA	NA	NA	NA	NA
PGA_scaffold6_plot_3	PGA_scaffold6	Gap30	NA	NA	NA	NA	NA	NA	NA
PGA_scaffold6_plot_3	PGA_scaffold6	Gap31	NA	NA	NA	NA	NA	NA	NA
PGA_scaffold6_plot_3	PGA_scaffold6	Gap32	NA	NA	NA	NA	NA	NA	NA
PGA_scaffold6_plot_3	PGA_scaffold6	Gap33	NA	NA	NA	NA	NA	NA	NA
PGA_scaffold6_plot_3	PGA_scaffold6	Gap34	NA	NA	NA	NA	NA	NA	NA
PGA_scaffold6_plot_3	PGA_scaffold6	Gap35	NA	NA	NA	NA	NA	NA	NA
PGA_scaffold6_plot_3	PGA_scaffold6	Gap36	NA	NA	NA	NA	NA	NA	NA
PGA_scaffold6_plot_3	PGA_scaffold6	Gap37	NA	NA	NA	NA	NA	NA	NA
PGA_scaffold6_plot_3	PGA_scaffold6	Gap38	NA	NA	NA	NA	NA	NA	NA
PGA_scaffold6_plot_3	PGA_scaffold6	Gap39	NA	NA	NA	NA	NA	NA	NA
PGA_scaffold6_plot_3	PGA_scaffold6	Gap40	NA	NA	NA	NA	NA	NA	NA
PGA_scaffold6_plot_3	PGA_scaffold6	Gap41	NA	NA	NA	NA	NA	NA	NA
PGA_scaffold6_plot_3	PGA_scaffold6	Gap42	NA	NA	NA	NA	NA	NA	NA
PGA_scaffold6_plot_3	PGA_scaffold6	Gap43	NA	NA	NA	NA	NA	NA	NA
PGA_scaffold6_plot_3	PGA_scaffold6	Gap44	NA	NA	NA	NA	NA	NA	NA
PGA_scaffold6_plot_3	PGA_scaffold6	Gap45	NA	NA	NA	NA	NA	NA	NA
PGA_scaffold6_plot_3	PGA_scaffold6	Gap46	NA	NA	NA	NA	NA	NA	NA
PGA_scaffold6_plot_3	PGA_scaffold6	Gap47	NA	NA	NA	NA	NA	NA	NA
PGA_scaffold6_plot_3	PGA_scaffold6	Gap48	NA	NA	NA	NA	NA	NA	NA
PGA_scaffold6_plot_3	PGA_scaffold6	Gap49	NA	NA	NA	NA	NA	NA	NA
PGA_scaffold6_plot_3	PGA_scaffold6	Gap50	NA	NA	NA	NA	NA	NA	NA
PGA_scaffold6_plot_3	PGA_scaffold6	Gap51	NA	NA	NA	NA	NA	NA	NA
PGA_scaffold6_plot_3	PGA_scaffold6	Gap52	NA	NA	NA	NA	NA	NA	NA
PGA_scaffold6_plot_3	PGA_scaffold6	Gap53	NA	NA	NA	NA	NA	NA	NA
PGA_scaffold6_plot_3	PGA_scaffold6	Gap54	NA	NA	NA	NA	NA	NA	NA
PGA_scaffold6_plot_3	PGA_scaffold6	Gap55	NA	NA	NA	NA	NA	NA	NA
PGA_scaffold6_plot_3	PGA_scaffold6	Gap56	NA	NA	NA	NA	NA	NA	NA
PGA_scaffold6_plot_3	PGA_scaffold6	Gap57	NA	NA	NA	NA	NA	NA	NA
PGA_scaffold6_plot_3	PGA_scaffold6	Gap58	NA	NA	NA	NA	NA	NA	NA
PGA_scaffold6_plot_3	PGA_scaffold6	Gap59	NA	NA	NA	NA	NA	NA	NA
PGA_scaffold6_plot_3	PGA_scaffold6	Gap60	NA	NA	NA	NA	NA	NA	NA
PGA_scaffold6_plot_3	PGA_scaffold6	Gap61	NA	NA	NA	NA	NA	NA	NA
PGA_scaffold6_plot_3	PGA_scaffold6	Gap62	NA	NA	NA	NA	NA	NA	NA
PGA_scaffold6_plot_3	PGA_scaffold6	Gap63	NA	NA	NA	NA	NA	NA	NA
PGA_scaffold6_plot_3	PGA_scaffold6	Gap64	NA	NA	NA	NA	NA	NA	NA
PGA_scaffold6_plot_4	PGA_scaffold6	Gap65	ok	NA	NA	ok	ok	ok	ok
PGA_scaffold6_plot_4	PGA_scaffold6	Gap66	NA	NA	NA	NA	ok	ok	ok
PGA_scaffold6_plot_5	PGA_scaffold6	Gap67	NA	NA	NA	NA	ok	NA	NA
PGA_scaffold6_plot_5	PGA_scaffold6	Gap68	NA	NA	NA	NA	ok	NA	NA
PGA_scaffold6_plot_6	PGA_scaffold6	-
PGA_scaffold6_plot_7	PGA_scaffold6	Gap69	ok	NA	NA	ok	ok	ok	ok
PGA_scaffold7_plot_1	PGA_scaffold7	Gap1	NA	NA	NA	NA	ok	NA	NA
PGA_scaffold7_plot_1	PGA_scaffold7	Gap2	ok	NA	NA	ok	ok	ok	ok
PGA_scaffold7_plot_2	PGA_scaffold7	Gap3	ok	NA	NA	ok	ok	ok	ok
PGA_scaffold7_plot_2	PGA_scaffold7	Gap4	ok	NA	NA	ok	ok	ok	ok
PGA_scaffold7_plot_2	PGA_scaffold7	Gap5	NA	NA	NA	NA	NA	NA	NA
PGA_scaffold7_plot_2	PGA_scaffold7	Gap6	NA	NA	NA	NA	NA	NA	NA
PGA_scaffold7_plot_3	PGA_scaffold7	Gap7	NA	NA	NA	NA	NA	ok	ok
PGA_scaffold7_plot_4	PGA_scaffold7	Gap8	ok	NA	NA	ok	ok	ok	ok
PGA_scaffold7_plot_4	PGA_scaffold7	Gap9	ok	NA	NA	NA	NA	ok	ok
PGA_scaffold7_plot_4	PGA_scaffold7	Gap10	ok	ok	break	ok	ok	ok	ok
PGA_scaffold7_plot_4	PGA_scaffold7	Gap11	ok	ok	break	ok	ok	ok	ok
PGA_scaffold7_plot_4	PGA_scaffold7	Gap12	ok	ok	break	ok	ok	ok	ok
PGA_scaffold7_plot_5	PGA_scaffold7	Gap13	ok	NA	NA	ok	ok	ok	ok
PGA_scaffold7_plot_5	PGA_scaffold7	Gap14	NA	NA	NA	ok	ok	ok	ok
PGA_scaffold7_plot_6	PGA_scaffold7	Gap15	ok	NA	NA	ok	NA	ok	ok
PGA_scaffold7_plot_6	PGA_scaffold7	Gap16	ok	NA	NA	ok	NA	ok	ok
PGA_scaffold7_plot_6	PGA_scaffold7	Gap17	ok	NA	NA	NA	ok	ok	ok
PGA_scaffold7_plot_6	PGA_scaffold7	Gap17b	ok	ok	break	NA	ok	ok	NA
PGA_scaffold7_plot_6	PGA_scaffold7	Gap18	ok	ok	break	NA	ok	ok	NA
PGA_scaffold7_plot_6	PGA_scaffold7	Gap19	ok	ok	break	NA	ok	ok	NA
PGA_scaffold7_plot_6	PGA_scaffold7	Gap20	ok	ok	break	NA	ok	ok	NA
PGA_scaffold7_plot_6	PGA_scaffold7	Gap21	ok	NA	NA	NA	NA	ok	NA
PGA_scaffold7_plot_6	PGA_scaffold7	Gap22	ok	ok	break	NA	ok	ok	NA
PGA_scaffold7_plot_6	PGA_scaffold7	Gap23	NA	NA	NA	NA	NA	ok	NA
PGA_scaffold7_plot_6	PGA_scaffold7	Gap24	NA	NA	NA	NA	NA	ok	NA
PGA_scaffold7_plot_6	PGA_scaffold7	Gap25	ok	NA	NA	ok	ok	NA	NA
PGA_scaffold7_plot_6	PGA_scaffold7	Gap26	ok	NA	NA	NA	NA	NA	NA
PGA_scaffold7_plot_6	PGA_scaffold7	Gap27	ok	ok	break	NA	NA	NA	NA
PGA_scaffold8_plot_1	PGA_scaffold8	Gap1	NA	NA	NA	NA	NA	NA	NA
PGA_scaffold8_plot_2	PGA_scaffold8	Gap2	ok	ok	break	ok	ok	ok	ok
PGA_scaffold8_plot_2	PGA_scaffold8	Gap3	ok	NA	NA	ok	ok	ok	ok
PGA_scaffold8_plot_3	PGA_scaffold8	Gap4	NA	NA	NA	ok	ok	ok	ok
PGA_scaffold8_plot_3	PGA_scaffold8	Gap5	ok	ok	break	ok	ok	ok	ok
PGA_scaffold8_plot_4	PGA_scaffold8	Gap6	NA	NA	NA	NA	NA	ok	ok
PGA_scaffold8_plot_4	PGA_scaffold8	Gap7	NA	ok	break	NA	NA	ok	ok
PGA_scaffold8_plot_4	PGA_scaffold8	Gap8	NA	ok	break	NA	NA	ok	ok
PGA_scaffold8_plot_4	PGA_scaffold8	Gap9	NA	ok	break	NA	NA	ok	ok
PGA_scaffold8_plot_4	PGA_scaffold8	Gap10	NA	ok	break	NA	NA	ok	ok
PGA_scaffold8_plot_4	PGA_scaffold8	Gap11	NA	ok	break	NA	NA	ok	ok
PGA_scaffold8_plot_4	PGA_scaffold8	Gap12	NA	ok	break	NA	NA	ok	ok
PGA_scaffold8_plot_4	PGA_scaffold8	Gap13	NA	ok	break	NA	NA	ok	ok
PGA_scaffold8_plot_4	PGA_scaffold8	Gap14	NA	ok	break	NA	NA	ok	ok
PGA_scaffold8_plot_4	PGA_scaffold8	Gap15	NA	ok	break	NA	NA	ok	ok
PGA_scaffold8_plot_4	PGA_scaffold8	Gap16	NA	ok	break	NA	NA	ok	ok
PGA_scaffold8_plot_4	PGA_scaffold8	Gap17	NA	ok	break	NA	NA	ok	ok
PGA_scaffold8_plot_4	PGA_scaffold8	Gap18	NA	ok	break	NA	NA	ok	ok
PGA_scaffold8_plot_4	PGA_scaffold8	Gap19	NA	ok	break	NA	NA	ok	ok
PGA_scaffold8_plot_4	PGA_scaffold8	Gap20	NA	ok	break	NA	NA	ok	ok
PGA_scaffold8_plot_4	PGA_scaffold8	Gap21	NA	NA	NA	NA	NA	NA	NA
PGA_scaffold8_plot_4	PGA_scaffold8	Gap22	NA	NA	NA	NA	NA	NA	NA
PGA_scaffold8_plot_4	PGA_scaffold8	Gap23	NA	NA	NA	NA	NA	NA	NA
PGA_scaffold8_plot_4	PGA_scaffold8	Gap24	NA	NA	NA	NA	NA	NA	NA
PGA_scaffold8_plot_4	PGA_scaffold8	Gap25	NA	NA	NA	NA	NA	NA	NA
PGA_scaffold8_plot_4	PGA_scaffold8	Gap26	NA	ok	break	NA	NA	NA	NA
PGA_scaffold8_plot_4	PGA_scaffold8	Gap27	NA	NA	NA	NA	NA	NA	NA
PGA_scaffold8_plot_4	PGA_scaffold8	Gap28	NA	NA	NA	NA	NA	NA	NA
PGA_scaffold8_plot_4	PGA_scaffold8	Gap29	NA	ok	break	NA	NA	NA	NA
PGA_scaffold8_plot_4	PGA_scaffold8	Gap30	NA	NA	NA	NA	NA	ok	ok
PGA_scaffold8_plot_4	PGA_scaffold8	Gap31	NA	NA	NA	NA	NA	ok	ok
PGA_scaffold9_plot_1	PGA_scaffold9	Gap1	NA	NA	NA	NA	NA	NA	NA
PGA_scaffold9_plot_2	PGA_scaffold9	Gap2	ok	NA	NA	ok	ok	ok	ok
PGA_scaffold9_plot_2	PGA_scaffold9	Gap3	ok	NA	NA	ok	ok	ok	ok
PGA_scaffold9_plot_3	PGA_scaffold9	Gap4	ok	NA	NA	ok	NA	NA	NA
PGA_scaffold9_plot_3	PGA_scaffold9	Gap5	ok	NA	NA	ok	NA	NA	NA
PGA_scaffold9_plot_3	PGA_scaffold9	Gap6	NA	NA	NA	NA	NA	NA	NA
PGA_scaffold9_plot_4	PGA_scaffold9	Gap7	NA	ok	break	NA	NA	NA	NA
PGA_scaffold9_plot_4	PGA_scaffold9	Gap8	NA	ok	break	NA	NA	NA	NA
PGA_scaffold9_plot_4	PGA_scaffold9	Gap9	NA	ok	break	NA	NA	NA	NA
PGA_scaffold9_plot_4	PGA_scaffold9	Gap10	NA	ok	break	NA	NA	NA	NA
PGA_scaffold9_plot_4	PGA_scaffold9	Gap11	NA	ok	break	NA	NA	NA	NA
PGA_scaffold9_plot_4	PGA_scaffold9	Gap12	NA	ok	break	NA	NA	NA	NA
PGA_scaffold9_plot_4	PGA_scaffold9	Gap13	ok	ok	break	ok	ok	NA	NA
PGA_scaffold9_plot_4	PGA_scaffold9	Gap14	NA	NA	NA	NA	NA	NA	NA
PGA_scaffold9_plot_4	PGA_scaffold9	Gap15	ok	NA	NA	ok	ok	NA	NA
PGA_scaffold10_plot_1	PGA_scaffold10	Gap1	NA	ok	break	NA	NA	NA	NA
PGA_scaffold10_plot_1	PGA_scaffold10	Gap2	NA	NA	NA	NA	NA	NA	NA
PGA_scaffold10_plot_2	PGA_scaffold10	Gap3	ok	NA	NA	NA	NA	NA	NA
PGA_scaffold10_plot_2	PGA_scaffold10	Gap4	NA	NA	NA	NA	NA	NA	ok
PGA_scaffold10_plot_2	PGA_scaffold10	Gap5	NA	NA	NA	NA	NA	NA	ok
PGA_scaffold10_plot_2	PGA_scaffold10	Gap6	ok	ok	break	ok	ok	NA	ok
PGA_scaffold10_plot_2	PGA_scaffold10	Gap7	NA	NA	NA	NA	NA	NA	ok
PGA_scaffold10_plot_3	PGA_scaffold10	Gap8	ok	NA	NA	ok	NA	NA	NA
PGA_scaffold10_plot_3	PGA_scaffold10	Gap9	ok	ok	break	ok	ok	NA	NA
PGA_scaffold10_plot_4	PGA_scaffold10	-
PGA_scaffold11_plot_1	PGA_scaffold11	Gap1	NA	NA	NA	NA	NA	NA	NA
PGA_scaffold11_plot_1	PGA_scaffold11	Gap2	ok	ok	break	ok	NA	NA	NA
PGA_scaffold11_plot_1	PGA_scaffold11	Gap3	ok	NA	NA	NA	NA	NA	NA
PGA_scaffold11_plot_1	PGA_scaffold11	Gap4	NA	NA	NA	NA	NA	ok	ok
PGA_scaffold11_plot_1	PGA_scaffold11	Gap5	NA	NA	NA	NA	NA	ok	ok
PGA_scaffold11_plot_1	PGA_scaffold11	Gap6	NA	NA	NA	NA	NA	ok	ok
PGA_scaffold11_plot_2	PGA_scaffold11	Gap7	NA	NA	NA	NA	NA	ok	ok
PGA_scaffold11_plot_2	PGA_scaffold11	Gap8	NA	NA	NA	NA	NA	ok	ok
PGA_scaffold11_plot_2	PGA_scaffold11	Gap9	NA	NA	NA	NA	NA	ok	ok
PGA_scaffold11_plot_2	PGA_scaffold11	Gap10	NA	NA	NA	NA	NA	ok	ok
PGA_scaffold11_plot_2	PGA_scaffold11	Gap11	NA	NA	NA	NA	NA	NA	NA
PGA_scaffold11_plot_3	PGA_scaffold11	Gap12	NA	NA	NA	NA	NA	NA	NA
PGA_scaffold11_plot_3	PGA_scaffold11	Gap13	NA	NA	NA	NA	NA	NA	NA
PGA_scaffold11_plot_3	PGA_scaffold11	Gap14	NA	NA	NA	NA	NA	NA	NA
PGA_scaffold11_plot_3	PGA_scaffold11	Gap15	NA	ok	break	NA	NA	NA	NA
PGA_scaffold11_plot_3	PGA_scaffold11	Gap16	NA	ok	break	NA	NA	NA	NA
PGA_scaffold11_plot_3	PGA_scaffold11	Gap17	NA	ok	break	NA	NA	NA	NA
PGA_scaffold11_plot_3	PGA_scaffold11	Gap18	NA	NA	NA	NA	NA	NA	NA
PGA_scaffold11_plot_3	PGA_scaffold11	Gap19	ok	ok	break	NA	ok	ok	ok
PGA_scaffold11_plot_3	PGA_scaffold11	Gap20	NA	NA	NA	NA	NA	NA	NA
PGA_scaffold11_plot_3	PGA_scaffold11	Gap21	NA	NA	NA	NA	NA	NA	NA
PGA_scaffold11_plot_3	PGA_scaffold11	Gap22	NA	NA	NA	NA	NA	NA	NA
PGA_scaffold11_plot_3	PGA_scaffold11	Gap23	NA	NA	NA	NA	NA	NA	NA
PGA_scaffold11_plot_3	PGA_scaffold11	Gap24	NA	NA	NA	NA	NA	NA	NA
PGA_scaffold11_plot_3	PGA_scaffold11	Gap25	NA	NA	NA	NA	NA	NA	NA
PGA_scaffold11_plot_3	PGA_scaffold11	Gap26	NA	NA	NA	NA	NA	NA	NA
PGA_scaffold11_plot_3	PGA_scaffold11	Gap27	NA	NA	NA	NA	NA	NA	NA
PGA_scaffold11_plot_3	PGA_scaffold11	Gap28	NA	NA	NA	NA	NA	NA	NA
PGA_scaffold11_plot_3	PGA_scaffold11	Gap29	NA	NA	NA	NA	NA	NA	NA
PGA_scaffold11_plot_3	PGA_scaffold11	Gap30	NA	NA	NA	NA	NA	NA	NA
PGA_scaffold11_plot_3	PGA_scaffold11	Gap31	NA	NA	NA	NA	NA	NA	NA
PGA_scaffold11_plot_3	PGA_scaffold11	Gap32	NA	NA	NA	NA	NA	NA	NA
PGA_scaffold11_plot_3	PGA_scaffold11	Gap33	NA	NA	NA	NA	NA	NA	NA
PGA_scaffold11_plot_3	PGA_scaffold11	Gap34	NA	NA	NA	NA	NA	NA	NA
PGA_scaffold11_plot_3	PGA_scaffold11	Gap35	NA	NA	NA	NA	NA	NA	NA
PGA_scaffold12_plot_1	PGA_scaffold12	Gap1	NA	NA	NA	NA	NA	NA	NA
PGA_scaffold12_plot_2	PGA_scaffold12	Gap2	ok	NA	NA	ok	ok	ok	ok
PGA_scaffold12_plot_3	PGA_scaffold12	Gap3	NA	NA	NA	NA	NA	NA	ok
PGA_scaffold12_plot_3	PGA_scaffold12	Gap4	NA	NA	NA	NA	NA	NA	ok
PGA_scaffold12_plot_3	PGA_scaffold12	Gap5	NA	NA	NA	NA	NA	NA	ok
PGA_scaffold12_plot_3	PGA_scaffold12	Gap6	NA	NA	NA	NA	NA	NA	ok
PGA_scaffold12_plot_3	PGA_scaffold12	Gap7	NA	NA	NA	NA	NA	NA	ok
PGA_scaffold12_plot_3	PGA_scaffold12	Gap8	NA	NA	NA	NA	NA	NA	ok
PGA_scaffold12_plot_3	PGA_scaffold12	Gap9	NA	NA	NA	NA	NA	NA	ok
PGA_scaffold12_plot_3	PGA_scaffold12	Gap10	NA	NA	NA	NA	NA	NA	ok
PGA_scaffold12_plot_3	PGA_scaffold12	Gap11	NA	ok	break	NA	NA	NA	NA
PGA_scaffold12_plot_3	PGA_scaffold12	Gap12	NA	NA	NA	NA	NA	NA	NA
PGA_scaffold12_plot_3	PGA_scaffold12	Gap13	NA	NA	NA	NA	NA	NA	NA
PGA_scaffold12_plot_3	PGA_scaffold12	Gap14	NA	NA	NA	NA	NA	NA	NA
PGA_scaffold12_plot_3	PGA_scaffold12	Gap15	NA	NA	NA	NA	NA	NA	NA
PGA_scaffold12_plot_3	PGA_scaffold12	Gap16	NA	NA	NA	NA	NA	NA	NA
PGA_scaffold12_plot_3	PGA_scaffold12	Gap17	NA	NA	NA	NA	NA	NA	NA
PGA_scaffold13_plot_1	PGA_scaffold13	Gap1	NA	ok	break	NA	NA	NA	NA
PGA_scaffold13_plot_1	PGA_scaffold13	Gap2	NA	ok	break	NA	NA	NA	NA
PGA_scaffold13_plot_1	PGA_scaffold13	Gap3	NA	ok	break	NA	NA	NA	NA
PGA_scaffold13_plot_1	PGA_scaffold13	Gap4	NA	ok	break	NA	NA	NA	NA
PGA_scaffold13_plot_1	PGA_scaffold13	Gap5	NA	ok	break	NA	NA	NA	NA
PGA_scaffold13_plot_1	PGA_scaffold13	Gap6	NA	ok	break	NA	NA	NA	NA
PGA_scaffold13_plot_1	PGA_scaffold13	Gap7	NA	NA	NA	NA	NA	NA	NA
PGA_scaffold13_plot_1	PGA_scaffold13	Gap8	NA	NA	NA	NA	NA	NA	NA
PGA_scaffold13_plot_1	PGA_scaffold13	Gap9	NA	NA	NA	NA	NA	NA	NA
PGA_scaffold13_plot_1	PGA_scaffold13	Gap10	NA	ok	break	ok	ok	NA	NA
PGA_scaffold13_plot_1	PGA_scaffold13	Gap11	NA	ok	break	ok	ok	NA	NA
PGA_scaffold13_plot_1	PGA_scaffold13	Gap12	NA	ok	break	NA	NA	NA	NA
PGA_scaffold13_plot_1	PGA_scaffold13	Gap13	ok	ok	break	ok	ok	ok	NA
PGA_scaffold13_plot_1	PGA_scaffold13	Gap14	NA	NA	NA	NA	NA	NA	NA
PGA_scaffold13_plot_1	PGA_scaffold13	Gap15	NA	ok	break	NA	NA	NA	NA
PGA_scaffold13_plot_1	PGA_scaffold13	Gap16	NA	ok	break	NA	NA	NA	NA
PGA_scaffold13_plot_1	PGA_scaffold13	Gap17	NA	ok	break	NA	NA	NA	NA
PGA_scaffold13_plot_1	PGA_scaffold13	Gap18	NA	ok	break	NA	NA	NA	NA
PGA_scaffold13_plot_1	PGA_scaffold13	Gap19	NA	ok	break	NA	NA	NA	NA
PGA_scaffold13_plot_1	PGA_scaffold13	Gap20	NA	ok	break	NA	NA	NA	NA
PGA_scaffold13_plot_1	PGA_scaffold13	Gap21	NA	ok	break	NA	NA	NA	NA
PGA_scaffold13_plot_2	PGA_scaffold13	Gap22	ok	NA	NA	ok	ok	ok	ok
PGA_scaffold13_plot_2	PGA_scaffold13	Gap23	NA	ok	break	NA	NA	NA	NA
PGA_scaffold13_plot_2	PGA_scaffold13	Gap24	NA	NA	NA	NA	NA	NA	NA
PGA_scaffold13_plot_3	PGA_scaffold13	Gap25	ok	NA	NA	NA	ok	NA	NA
PGA_scaffold13_plot_3	PGA_scaffold13	Gap26	NA	NA	NA	NA	NA	NA	NA
PGA_scaffold13_plot_3	PGA_scaffold13	Gap27	ok	ok	break	NA	ok	NA	NA
PGA_scaffold13_plot_3	PGA_scaffold13	Gap28	ok	ok	break	NA	ok	NA	NA
PGA_scaffold13_plot_3	PGA_scaffold13	Gap29	ok	NA	NA	ok	ok	NA	NA
PGA_scaffold13_plot_3	PGA_scaffold13	Gap30	ok	ok	break	ok	ok	NA	NA
PGA_scaffold13_plot_3	PGA_scaffold13	Gap31	NA	NA	NA	NA	NA	NA	NA
PGA_scaffold14_plot_1	PGA_scaffold14	Gap1	NA	NA	NA	NA	NA	NA	NA
PGA_scaffold14_plot_2	PGA_scaffold14	Gap2	ok	NA	NA	NA	NA	ok	ok
PGA_scaffold14_plot_2	PGA_scaffold14	Gap3	NA	NA	NA	NA	NA	ok	NA
PGA_scaffold14_plot_2	PGA_scaffold14	Gap4	NA	NA	NA	NA	NA	NA	NA
PGA_scaffold14_plot_2	PGA_scaffold14	Gap5	NA	ok	break	NA	ok	NA	NA
PGA_scaffold14_plot_2	PGA_scaffold14	Gap6	NA	ok	break	NA	ok	NA	NA
PGA_scaffold14_plot_2	PGA_scaffold14	Gap7	NA	ok	break	NA	ok	NA	NA
PGA_scaffold14_plot_3	PGA_scaffold14	Gap8	NA	NA	NA	NA	NA	NA	NA
PGA_scaffold14_plot_3	PGA_scaffold14	Gap9	NA	NA	NA	NA	NA	NA	NA
PGA_scaffold15_plot_1	PGA_scaffold15	-
PGA_scaffold15_plot_2	PGA_scaffold15	Gap1	NA	NA	NA	NA	NA	ok	NA
PGA_scaffold15_plot_2	PGA_scaffold15	Gap2	NA	NA	NA	NA	NA	ok	NA
PGA_scaffold15_plot_2	PGA_scaffold15	Gap3	NA	NA	NA	NA	NA	ok	NA
PGA_scaffold15_plot_2	PGA_scaffold15	Gap4	NA	NA	NA	NA	NA	ok	NA
PGA_scaffold15_plot_2	PGA_scaffold15	Gap5	NA	NA	NA	NA	NA	ok	NA
PGA_scaffold15_plot_2	PGA_scaffold15	Gap6	ok	NA	NA	NA	NA	NA	NA
PGA_scaffold15_plot_3	PGA_scaffold15	Gap7	NA	ok	break	NA	NA	ok	NA
PGA_scaffold15_plot_3	PGA_scaffold15	Gap8	NA	ok	break	NA	NA	ok	NA
PGA_scaffold15_plot_3	PGA_scaffold15	Gap9	NA	ok	break	NA	NA	ok	NA
PGA_scaffold16_plot_1	PGA_scaffold16	Gap1	NA	NA	NA	NA	NA	ok	ok
PGA_scaffold16_plot_1	PGA_scaffold16	Gap2	NA	NA	NA	NA	NA	ok	ok
PGA_scaffold16_plot_2	PGA_scaffold16	Gap3	ok	NA	NA	ok	ok	NA	ok
PGA_scaffold16_plot_2	PGA_scaffold16	Gap4	ok	NA	NA	ok	ok	NA	ok
PGA_scaffold16_plot_2	PGA_scaffold16	Gap5	ok	NA	NA	NA	NA	NA	NA
PGA_scaffold16_plot_2	PGA_scaffold16	Gap6	NA	NA	NA	NA	NA	NA	NA
PGA_scaffold16_plot_2	PGA_scaffold16	Gap7	NA	NA	NA	ok	ok	NA	NA
PGA_scaffold16_plot_2	PGA_scaffold16	Gap8	NA	NA	NA	NA	ok	NA	NA
PGA_scaffold16_plot_2	PGA_scaffold16	Gap9	NA	ok	break	NA	ok	NA	NA
PGA_scaffold16_plot_2	PGA_scaffold16	Gap10	ok	NA	NA	NA	ok	NA	NA
PGA_scaffold16_plot_3	PGA_scaffold16	Gap11	NA	ok	break	NA	ok	NA	NA
PGA_scaffold16_plot_3	PGA_scaffold16	Gap12	NA	NA	NA	NA	NA	NA	NA
PGA_scaffold17_plot_1	PGA_scaffold17	Gap1
PGA_scaffold17_plot_1	PGA_scaffold17	Gap2
PGA_scaffold17_plot_1	PGA_scaffold17	Gap3
PGA_scaffold17_plot_1	PGA_scaffold17	Gap4
PGA_scaffold17_plot_1	PGA_scaffold17	Gap5
PGA_scaffold17_plot_1	PGA_scaffold17	Gap6
PGA_scaffold17_plot_1	PGA_scaffold17	Gap7
PGA_scaffold17_plot_1	PGA_scaffold17	Gap8
PGA_scaffold17_plot_1	PGA_scaffold17	Gap9
PGA_scaffold17_plot_1	PGA_scaffold17	Gap10
PGA_scaffold17_plot_1	PGA_scaffold17	Gap11
PGA_scaffold17_plot_1	PGA_scaffold17	Gap12
PGA_scaffold17_plot_1	PGA_scaffold17	Gap13
PGA_scaffold17_plot_1	PGA_scaffold17	Gap14
PGA_scaffold17_plot_1	PGA_scaffold17	Gap15
PGA_scaffold17_plot_1	PGA_scaffold17	Gap16
PGA_scaffold17_plot_1	PGA_scaffold17	Gap17
PGA_scaffold17_plot_1	PGA_scaffold17	Gap18
PGA_scaffold17_plot_1	PGA_scaffold17	Gap19
PGA_scaffold17_plot_1	PGA_scaffold17	Gap20
PGA_scaffold17_plot_1	PGA_scaffold17	Gap21
PGA_scaffold17_plot_1	PGA_scaffold17	Gap22
PGA_scaffold17_plot_1	PGA_scaffold17	Gap23
PGA_scaffold17_plot_1	PGA_scaffold17	Gap24
PGA_scaffold17_plot_1	PGA_scaffold17	Gap25
PGA_scaffold17_plot_1	PGA_scaffold17	Gap26
PGA_scaffold17_plot_1	PGA_scaffold17	Gap27
PGA_scaffold17_plot_1	PGA_scaffold17	Gap28
PGA_scaffold17_plot_1	PGA_scaffold17	Gap29
PGA_scaffold17_plot_1	PGA_scaffold17	Gap30
PGA_scaffold17_plot_1	PGA_scaffold17	Gap31
PGA_scaffold17_plot_1	PGA_scaffold17	Gap32
PGA_scaffold17_plot_1	PGA_scaffold17	Gap33
PGA_scaffold17_plot_1	PGA_scaffold17	Gap34
PGA_scaffold17_plot_1	PGA_scaffold17	Gap35
PGA_scaffold17_plot_1	PGA_scaffold17	Gap36
PGA_scaffold17_plot_1	PGA_scaffold17	Gap37
PGA_scaffold17_plot_1	PGA_scaffold17	Gap38
PGA_scaffold17_plot_1	PGA_scaffold17	Gap39
PGA_scaffold17_plot_1	PGA_scaffold17	Gap40
PGA_scaffold17_plot_1	PGA_scaffold17	Gap41
PGA_scaffold17_plot_1	PGA_scaffold17	Gap42
PGA_scaffold17_plot_1	PGA_scaffold17	Gap43
PGA_scaffold17_plot_1	PGA_scaffold17	Gap44
PGA_scaffold17_plot_1	PGA_scaffold17	Gap45
PGA_scaffold17_plot_1	PGA_scaffold17	Gap46
PGA_scaffold17_plot_1	PGA_scaffold17	Gap47
PGA_scaffold17_plot_1	PGA_scaffold17	Gap48
PGA_scaffold17_plot_1	PGA_scaffold17	Gap49
PGA_scaffold17_plot_1	PGA_scaffold17	Gap50
PGA_scaffold17_plot_1	PGA_scaffold17	Gap51
PGA_scaffold17_plot_1	PGA_scaffold17	Gap52
PGA_scaffold17_plot_1	PGA_scaffold17	Gap53
PGA_scaffold17_plot_1	PGA_scaffold17	Gap54
PGA_scaffold17_plot_1	PGA_scaffold17	Gap55
PGA_scaffold17_plot_1	PGA_scaffold17	Gap56
PGA_scaffold17_plot_1	PGA_scaffold17	Gap57
PGA_scaffold17_plot_1	PGA_scaffold17	Gap58
PGA_scaffold17_plot_1	PGA_scaffold17	Gap59
PGA_scaffold17_plot_1	PGA_scaffold17	Gap60
PGA_scaffold17_plot_1	PGA_scaffold17	Gap61
PGA_scaffold17_plot_1	PGA_scaffold17	Gap62
PGA_scaffold17_plot_1	PGA_scaffold17	Gap63
PGA_scaffold17_plot_1	PGA_scaffold17	Gap64
PGA_scaffold17_plot_1	PGA_scaffold17	Gap65
PGA_scaffold17_plot_1	PGA_scaffold17	Gap66
PGA_scaffold17_plot_1	PGA_scaffold17	Gap67
PGA_scaffold17_plot_1	PGA_scaffold17	Gap68
PGA_scaffold17_plot_1	PGA_scaffold17	Gap69
PGA_scaffold17_plot_1	PGA_scaffold17	Gap70
PGA_scaffold17_plot_1	PGA_scaffold17	Gap71
PGA_scaffold17_plot_1	PGA_scaffold17	Gap72
PGA_scaffold17_plot_1	PGA_scaffold17	Gap73
PGA_scaffold17_plot_1	PGA_scaffold17	Gap74
PGA_scaffold17_plot_1	PGA_scaffold17	Gap75
PGA_scaffold17_plot_1	PGA_scaffold17	Gap76
PGA_scaffold17_plot_1	PGA_scaffold17	Gap77
PGA_scaffold17_plot_1	PGA_scaffold17	Gap78
PGA_scaffold17_plot_1	PGA_scaffold17	Gap79
PGA_scaffold17_plot_1	PGA_scaffold17	Gap80
PGA_scaffold17_plot_2	PGA_scaffold17	Gap81
PGA_scaffold18_plot_1	PGA_scaffold18	Gap1	NA	NA	NA	NA	NA	NA	NA
PGA_scaffold18_plot_1	PGA_scaffold18	Gap2	ok	NA	NA	ok	NA	ok	ok
PGA_scaffold18_plot_2	PGA_scaffold18	Gap3	NA	NA	NA	NA	NA	ok	ok
PGA_scaffold18_plot_2	PGA_scaffold18	Gap4	NA	NA	NA	NA	NA	ok	ok
PGA_scaffold18_plot_2	PGA_scaffold18	Gap5	NA	NA	NA	NA	NA	ok	ok
PGA_scaffold18_plot_2	PGA_scaffold18	Gap6	NA	NA	NA	NA	NA	ok	ok
PGA_scaffold18_plot_2	PGA_scaffold18	Gap7	ok	NA	NA	NA	ok	ok	ok
PGA_scaffold18_plot_2	PGA_scaffold18	Gap8	NA	NA	NA	ok	NA	NA	NA
PGA_scaffold18_plot_2	PGA_scaffold18	Gap9	ok	NA	NA	NA	NA	NA	NA
PGA_scaffold18_plot_2	PGA_scaffold18	Gap10	NA	ok	break	NA	NA	NA	NA
PGA_scaffold19_plot_1	PGA_scaffold19	Gap1	ok	NA	NA	ok	ok	NA	NA
PGA_scaffold19_plot_2	PGA_scaffold19	Gap2	NA	NA	NA	NA	NA	ok	ok
PGA_scaffold19_plot_2	PGA_scaffold19	Gap3	ok	NA	NA	NA	ok	ok	ok
PGA_scaffold19_plot_2	PGA_scaffold19	Gap4	ok	NA	NA	ok	ok	ok	ok
PGA_scaffold19_plot_2	PGA_scaffold19	Gap5
PGA_scaffold19_plot_2	PGA_scaffold19	Gap6
PGA_scaffold19_plot_2	PGA_scaffold19	Gap7
PGA_scaffold19_plot_2	PGA_scaffold19	Gap8
PGA_scaffold19_plot_2	PGA_scaffold19	Gap9
PGA_scaffold19_plot_2	PGA_scaffold19	Gap10
PGA_scaffold19_plot_2	PGA_scaffold19	Gap11
PGA_scaffold19_plot_2	PGA_scaffold19	Gap12
PGA_scaffold19_plot_2	PGA_scaffold19	Gap13
PGA_scaffold19_plot_2	PGA_scaffold19	Gap14
PGA_scaffold19_plot_2	PGA_scaffold19	Gap15
PGA_scaffold19_plot_2	PGA_scaffold19	Gap16
PGA_scaffold19_plot_2	PGA_scaffold19	Gap17
PGA_scaffold19_plot_2	PGA_scaffold19	Gap18
PGA_scaffold19_plot_2	PGA_scaffold19	Gap19
PGA_scaffold19_plot_2	PGA_scaffold19	Gap20
PGA_scaffold19_plot_2	PGA_scaffold19	Gap21
PGA_scaffold19_plot_2	PGA_scaffold19	Gap22
PGA_scaffold19_plot_2	PGA_scaffold19	Gap23
PGA_scaffold19_plot_2	PGA_scaffold19	Gap24
PGA_scaffold19_plot_2	PGA_scaffold19	Gap25
PGA_scaffold19_plot_2	PGA_scaffold19	Gap26
PGA_scaffold19_plot_2	PGA_scaffold19	Gap27
PGA_scaffold19_plot_2	PGA_scaffold19	Gap28
PGA_scaffold19_plot_2	PGA_scaffold19	Gap29
PGA_scaffold19_plot_2	PGA_scaffold19	Gap30
PGA_scaffold19_plot_2	PGA_scaffold19	Gap31
PGA_scaffold19_plot_2	PGA_scaffold19	Gap32
PGA_scaffold19_plot_2	PGA_scaffold19	Gap33
PGA_scaffold19_plot_2	PGA_scaffold19	Gap34
PGA_scaffold19_plot_2	PGA_scaffold19	Gap35
PGA_scaffold19_plot_2	PGA_scaffold19	Gap36
PGA_scaffold19_plot_2	PGA_scaffold19	Gap37
PGA_scaffold19_plot_2	PGA_scaffold19	Gap38
PGA_scaffold19_plot_2	PGA_scaffold19	Gap39
PGA_scaffold19_plot_2	PGA_scaffold19	Gap40
PGA_scaffold19_plot_2	PGA_scaffold19	Gap41
PGA_scaffold19_plot_2	PGA_scaffold19	Gap42
PGA_scaffold19_plot_2	PGA_scaffold19	Gap43
PGA_scaffold19_plot_2	PGA_scaffold19	Gap44
PGA_scaffold19_plot_2	PGA_scaffold19	Gap45
PGA_scaffold19_plot_2	PGA_scaffold19	Gap46
PGA_scaffold19_plot_2	PGA_scaffold19	Gap47
PGA_scaffold19_plot_2	PGA_scaffold19	Gap48
PGA_scaffold19_plot_2	PGA_scaffold19	Gap49
PGA_scaffold19_plot_2	PGA_scaffold19	Gap50
PGA_scaffold19_plot_2	PGA_scaffold19	Gap51
PGA_scaffold19_plot_2	PGA_scaffold19	Gap52
PGA_scaffold19_plot_2	PGA_scaffold19	Gap53
PGA_scaffold19_plot_2	PGA_scaffold19	Gap54
PGA_scaffold19_plot_2	PGA_scaffold19	Gap55
PGA_scaffold19_plot_2	PGA_scaffold19	Gap56	ok	NA	NA	ok	ok	NA	NA
PGA_scaffold19_plot_2	PGA_scaffold19	Gap57	ok	NA	NA	NA	NA	NA	NA
PGA_scaffold19_plot_2	PGA_scaffold19	Gap58	ok	NA	NA	NA	NA	NA	NA
PGA_scaffold19_plot_2	PGA_scaffold19	Gap59	ok	ok	break	ok	NA	NA	NA
PGA_scaffold20_plot1	PGA_scaffold20	Gap1	NA	NA	NA	NA	NA	NA	ok
PGA_scaffold20_plot1	PGA_scaffold20	Gap2	NA	NA	NA	NA	NA	NA	ok
PGA_scaffold20_plot1	PGA_scaffold20	Gap3	NA	NA	NA	NA	NA	NA	ok
PGA_scaffold20_plot1	PGA_scaffold20	Gap4	NA	NA	NA	ok	NA	NA	ok
PGA_scaffold20_plot1	PGA_scaffold20	Gap5	NA	NA	NA	NA	NA	NA	ok
PGA_scaffold20_plot1	PGA_scaffold20	Gap6	NA	NA	NA	NA	NA	NA	ok
PGA_scaffold20_plot1	PGA_scaffold20	Gap7	ok	ok	NA	NA	NA	NA	NA
PGA_scaffold20_plot1	PGA_scaffold20	Gap8	ok	ok	break	ok	ok	NA	NA
PGA_scaffold20_plot1	PGA_scaffold20	Gap9	ok	NA	NA	ok	ok	NA	NA
PGA_scaffold20_plot1	PGA_scaffold20	Gap10	NA	NA	NA	ok	ok	NA	ok
PGA_scaffold20_plot1	PGA_scaffold20	Gap11	NA	ok	break	NA	NA	NA	ok
PGA_scaffold20_plot1	PGA_scaffold20	Gap12	NA	NA	NA	NA	NA	NA	ok
PGA_scaffold20_plot1	PGA_scaffold20	Gap13	NA	NA	NA	NA	NA	NA	ok
PGA_scaffold20_plot1	PGA_scaffold20	Gap14	NA	NA	NA	NA	NA	NA	ok
PGA_scaffold20_plot2	PGA_scaffold20	Gap15	NA	ok	break	NA	ok	NA	NA
PGA_scaffold20_plot2	PGA_scaffold20	Gap16	NA	NA	NA	NA	NA	NA	NA
PGA_scaffold20_plot2	PGA_scaffold20	Gap17	NA	NA	NA	NA	NA	NA	NA
PGA_scaffold20_plot2	PGA_scaffold20	Gap18	ok	NA	NA	NA	NA	NA	NA
PGA_scaffold20_plot2	PGA_scaffold20	Gap19	ok	NA	NA	NA	NA	NA	NA
PGA_scaffold20_plot2	PGA_scaffold20	Gap20	NA	NA	NA	NA	NA	NA	NA
PGA_scaffold20_plot2	PGA_scaffold20	Gap21	NA	NA	NA	NA	NA	NA	NA
PGA_scaffold20_plot2	PGA_scaffold20	Gap22	NA	NA	NA	NA	NA	NA	NA
PGA_scaffold20_plot2	PGA_scaffold20	Gap23	NA	NA	NA	NA	NA	NA	NA
PGA_scaffold20_plot2	PGA_scaffold20	Gap24	NA	NA	NA	NA	NA	NA	NA
PGA_scaffold21_plot1	PGA_scaffold21	Gap1	NA	NA	NA	NA	NA	NA	NA
PGA_scaffold21_plot1	PGA_scaffold21	Gap2	ok	NA	NA	NA	ok	NA	NA
PGA_scaffold21_plot1	PGA_scaffold21	Gap3	ok	NA	NA	NA	NA	NA	ok
PGA_scaffold21_plot1	PGA_scaffold21	Gap4	NA	NA	NA	NA	NA	ok	ok
PGA_scaffold21_plot1	PGA_scaffold21	Gap5	NA	NA	NA	NA	NA	ok	ok
PGA_scaffold21_plot1	PGA_scaffold21	Gap6	NA	NA	NA	NA	NA	ok	ok
PGA_scaffold21_plot2	PGA_scaffold21	Gap7	NA	ok	break	NA	NA	NA	NA
PGA_scaffold21_plot3	PGA_scaffold22	Gap8	NA	ok	break	NA	NA	NA	NA
PGA_scaffold21_plot4	PGA_scaffold23	Gap9	NA	NA	NA	NA	NA	NA	NA
PGA_scaffold21_plot5	PGA_scaffold24	Gap10	NA	NA	NA	NA	NA	NA	NA
PGA_scaffold21_plot6	PGA_scaffold25	Gap11	ok	ok	break	ok	ok	NA	NA
PGA_scaffold21_plot7	PGA_scaffold26	Gap12	NA	ok	break	NA	NA	NA	NA
PGA_scaffold21_plot8	PGA_scaffold27	Gap13	ok	NA	NA	NA	NA	NA	NA
PGA_scaffold21_plot9	PGA_scaffold28	Gap14	NA	NA	NA	NA	NA	NA	NA
PGA_scaffold21_plot10	PGA_scaffold29	Gap15	ok	NA	NA	NA	NA	NA	NA
PGA_scaffold21_plot11	PGA_scaffold30	Gap16	NA	NA	NA	NA	NA	NA	NA
PGA_scaffold21_plot12	PGA_scaffold31	Gap17	NA	NA	NA	NA	NA	NA	NA
PGA_scaffold22_plot1	PGA_scaffold22	Gap1	NA	NA	NA	NA	NA	NA	NA
PGA_scaffold22_plot1	PGA_scaffold22	Gap2	ok	NA	NA	NA	NA	NA	NA
PGA_scaffold22_plot1	PGA_scaffold22	Gap3	ok	NA	NA	NA	NA	NA	NA
PGA_scaffold22_plot1	PGA_scaffold22	Gap4	ok	ok	break	NA	NA	NA	NA
PGA_scaffold22_plot1	PGA_scaffold22	Gap5	ok	NA	NA	NA	ok	NA	NA
PGA_scaffold22_plot1	PGA_scaffold22	Gap6	NA	NA	NA	NA	NA	NA	ok
PGA_scaffold22_plot1	PGA_scaffold22	Gap7	NA	NA	NA	NA	NA	NA	ok
PGA_scaffold22_plot1	PGA_scaffold22	Gap8	ok	ok	break	ok	ok	NA	ok
PGA_scaffold22_plot1	PGA_scaffold22	Gap9	ok	NA	NA	ok	ok	NA	NA
PGA_scaffold22_plot1	PGA_scaffold22	Gap10	ok	NA	NA	ok	ok	NA	NA
PGA_scaffold22_plot2	PGA_scaffold22	Gap11	ok	NA	NA	NA	ok	NA	NA
PGA_scaffold22_plot2	PGA_scaffold22	Gap12	ok	ok	break	ok	ok	NA	NA
PGA_scaffold22_plot2	PGA_scaffold22	Gap13	NA	NA	NA	NA	NA	NA	NA
PGA_scaffold22_plot2	PGA_scaffold22	Gap14	NA	NA	NA	NA	NA	NA	NA
PGA_scaffold22_plot2	PGA_scaffold22	Gap15	NA	ok	break	ok	NA	NA	NA
PGA_scaffold23_plot1	PGA_scaffold23	Gap1	NA	NA	NA	NA	NA	NA	NA
PGA_scaffold23_plot1	PGA_scaffold23	Gap2	ok	NA	NA	ok	ok	NA	NA
PGA_scaffold23_plot1	PGA_scaffold23	Gap3	ok	ok	break	ok	ok	NA	NA
PGA_scaffold23_plot1	PGA_scaffold23	Gap4	NA	NA	NA	NA	NA	NA	NA
PGA_scaffold23_plot1	PGA_scaffold23	Gap5	ok	NA	NA	ok	ok	NA	NA
PGA_scaffold23_plot1	PGA_scaffold23	Gap6	NA	NA	NA	NA	NA	NA	NA
PGA_scaffold23_plot1	PGA_scaffold23	Gap7	NA	NA	NA	NA	NA	NA	NA
PGA_scaffold23_plot1	PGA_scaffold23	Gap8	NA	NA	NA	NA	NA	NA	NA
PGA_scaffold23_plot1	PGA_scaffold23	Gap9	NA	NA	NA	NA	NA	NA	NA
PGA_scaffold23_plot1	PGA_scaffold23	Gap10	ok	NA	NA	NA	ok	NA	NA
PGA_scaffold23_plot1	PGA_scaffold23	Gap11	ok	ok	break	ok	ok	NA	NA
PGA_scaffold23_plot1	PGA_scaffold23	Gap12	ok	NA	NA	ok	ok	NA	ok
PGA_scaffold23_plot1	PGA_scaffold23	Gap13	ok	ok	break	ok	ok	NA	NA
PGA_scaffold23_plot1	PGA_scaffold23	Gap14	ok	NA	NA	NA	NA	NA	NA
PGA_scaffold23_plot2	PGA_scaffold23	Gap15	NA	NA	NA	NA	NA	NA	NA
PGA_scaffold23_plot2	PGA_scaffold23	Gap16	NA	NA	NA	NA	NA	NA	NA
PGA_scaffold24_plot1	PGA_scaffold24	Gap1	NA	NA	NA	NA	NA	NA	NA
PGA_scaffold24_plot1	PGA_scaffold24	Gap2	ok	NA	NA	ok	ok	NA	ok
PGA_scaffold24_plot2	PGA_scaffold24	Gap3	NA	NA	NA	NA	NA	NA	ok
PGA_sacffold25_plot1	PGA_scaffold25	1-106
PGA_scaffold25_plot_1	PGA_scaffold25	Gap107	ok	NA	NA	ok	ok	NA	NA
PGA_scaffold25_plot_1	PGA_scaffold25	Gap108	ok	NA	NA	ok	ok	NA	NA
PGA_scaffold25_plot_1	PGA_scaffold25	Gap109	ok	NA	NA	ok	ok	NA	ok
PGA_scaffold26_plot1	PGA_scaffold26	Gap1	NA	NA	NA	NA	NA	NA	NA
PGA_scaffold26_plot1	PGA_scaffold26	Gap2	NA	NA	NA	NA	NA	NA	NA
PGA_scaffold26_plot1	PGA_scaffold26	Gap3	ok	ok	break	ok	NA	NA	NA
PGA_scaffold26_plot1	PGA_scaffold26	Gap4	NA	NA	NA	NA	NA	NA	NA
PGA_scaffold26_plot1	PGA_scaffold26	Gap5	ok	NA	NA	NA	NA	NA	NA
PGA_scaffold26_plot1	PGA_scaffold26	Gap6	ok	NA	NA	ok	ok	NA	ok
PGA_scaffold26_plot1	PGA_scaffold26	Gap7	ok	NA	NA	NA	NA	NA	ok
PGA_scaffold26_plot1	PGA_scaffold26	Gap8	ok	NA	NA	ok	NA	NA	NA
PGA_scaffold26_plot1	PGA_scaffold26	Gap9	ok	NA	NA	ok	ok	NA	NA
PGA_scaffold26_plot1	PGA_scaffold26	Gap10	ok	NA	NA	NA	NA	NA	NA
PGA_scaffold26_plot1	PGA_scaffold26	Gap11	NA	NA	NA	NA	NA	NA	NA
PGA_scaffold26_plot1	PGA_scaffold26	Gap12	NA	NA	NA	NA	NA	NA	NA
PGA_scaffold26_plot1	PGA_scaffold26	Gap13	NA	NA	NA	NA	NA	NA	NA
PGA_scaffold26_plot1	PGA_scaffold26	Gap14	NA	NA	NA	NA	NA	NA	ok
PGA_scaffold26_plot1	PGA_scaffold26	Gap15	NA	NA	NA	NA	NA	NA	ok
PGA_scaffold26_plot1	PGA_scaffold26	Gap16	NA	ok	break	NA	NA	NA	NA
PGA_scaffold26_plot1	PGA_scaffold26	Gap17	NA	ok	break	NA	NA	NA	NA
PGA_scaffold26_plot1	PGA_scaffold26	Gap18	NA	ok	break	NA	NA	NA	NA
PGA_scaffold26_plot1	PGA_scaffold26	Gap19	NA	ok	break	NA	NA	NA	NA
PGA_scaffold26_plot1	PGA_scaffold26	Gap20	NA	ok	break	NA	NA	NA	NA
PGA_scaffold26_plot1	PGA_scaffold26	Gap21	NA	ok	break	NA	NA	NA	ok
PGA_scaffold26_plot1	PGA_scaffold26	Gap22	NA	ok	break	NA	NA	NA	NA
PGA_scaffold26_plot1	PGA_scaffold26	Gap23	NA	ok	break	NA	NA	NA	NA
PGA_scaffold26_plot1	PGA_scaffold26	Gap24	NA	ok	break	NA	NA	NA	ok
PGA_scaffold26_plot1	PGA_scaffold26	Gap25	NA	NA	NA	NA	NA	NA	NA
PGA_scaffold26_plot1	PGA_scaffold26	Gap26	NA	NA	NA	NA	NA	NA	NA
PGA_scaffold26_plot1	PGA_scaffold26	Gap27	NA	NA	NA	NA	NA	NA	NA
PGA_scaffold26_plot1	PGA_scaffold26	Gap28	NA	NA	NA	NA	NA	NA	NA
PGA_scaffold26_plot1	PGA_scaffold26	Gap29	NA	NA	NA	NA	NA	NA	NA
PGA_scaffold26_plot1	PGA_scaffold26	Gap30	ok	ok	break	NA	NA	NA	ok
PGA_scaffold26_plot1	PGA_scaffold26	Gap31	ok	NA	NA	NA	NA	NA	NA
PGA_scaffold27_plot1	PGA_scaffold27	Gap1	ok	NA	NA	ok	ok	NA	NA
PGA_scaffold27_plot1	PGA_scaffold27	Gap2	ok	ok	break	ok	NA	NA	NA
PGA_scaffold27_plot1	PGA_scaffold27	Gap3	ok	NA	NA	ok	ok	NA	NA
PGA_scaffold27_plot1	PGA_scaffold27	Gap4	ok	ok	break	NA	ok	NA	NA
PGA_scaffold27_plot1	PGA_scaffold27	Gap5	ok	NA	NA	ok	ok	NA	NA
PGA_scaffold27_plot1	PGA_scaffold27	Gap6	ok	ok	break	NA	ok	NA	NA
PGA_scaffold27_plot1	PGA_scaffold27	Gap7	ok	ok	break	NA	NA	NA	NA
PGA_scaffold27_plot1	PGA_scaffold27	Gap8	ok	NA	NA	NA	NA	NA	NA
PGA_scaffold27_plot1	PGA_scaffold27	Gap9	ok	ok	break	NA	NA	NA	NA
PGA_scaffold27_plot1	PGA_scaffold27	Gap10	NA	ok	break	NA	NA	NA	NA
PGA_scaffold27_plot1	PGA_scaffold27	Gap11	ok	NA	NA	ok	NA	NA	NA
PGA_scaffold27_plot1	PGA_scaffold27	Gap12	ok	NA	NA	NA	NA	NA	NA
PGA_scaffold27_plot1	PGA_scaffold27	Gap13	ok	NA	NA	NA	NA	NA	NA
PGA_scaffold27_plot1	PGA_scaffold27	Gap14	ok	ok	break	NA	NA	NA	NA
PGA_scaffold27_plot1	PGA_scaffold27	Gap15	ok	ok	break	NA	ok	NA	NA
PGA_scaffold27_plot1	PGA_scaffold27	Gap16	ok	NA	NA	NA	ok	NA	NA
PGA_scaffold27_plot1	PGA_scaffold27	Gap17	ok	NA	NA	NA	ok	NA	ok
PGA_scaffold27_plot1	PGA_scaffold27	Gap18	NA	NA	NA	NA	NA	NA	NA
PGA_scaffold28_plot1	PGA_scaffold28	Gap1	ok	ok	break	NA	ok	NA	NA
PGA_scaffold28_plot1	PGA_scaffold28	Gap2	ok	ok	break	NA	NA	ok	NA
PGA_scaffold28_plot1	PGA_scaffold28	Gap3	ok	ok	break	NA	NA	NA	NA
PGA_scaffold28_plot1	PGA_scaffold28	Gap4	ok	NA	NA	ok	NA	NA	NA
PGA_scaffold28_plot1	PGA_scaffold28	Gap5	ok	NA	NA	NA	NA	NA	NA
PGA_scaffold28_plot1	PGA_scaffold28	Gap6	ok	NA	NA	NA	NA	NA	NA
PGA_scaffold28_plot1	PGA_scaffold28	Gap7	NA	NA	NA	NA	NA	NA	NA
PGA_scaffold28_plot1	PGA_scaffold28	Gap8	ok	ok	break	ok	ok	NA	NA
PGA_scaffold28_plot1	PGA_scaffold28	Gap9	ok	NA	NA	NA	NA	NA	NA
PGA_scaffold28_plot1	PGA_scaffold28	Gap10	NA	NA	NA	NA	NA	NA	NA
PGA_scaffold28_plot1	PGA_scaffold28	Gap11	NA	NA	NA	NA	NA	ok	NA
PGA_scaffold28_plot1	PGA_scaffold28	Gap12	ok	NA	NA	NA	NA	NA	NA
PGA_scaffold28_plot1	PGA_scaffold28	Gap13	ok	ok	break	ok	ok	NA	NA
PGA_scaffold28_plot1	PGA_scaffold28	Gap14	NA	NA	NA	NA	NA	NA	NA
PGA_scaffold28_plot1	PGA_scaffold28	Gap15	ok	NA	NA	NA	NA	NA	NA
PGA_scaffold28_plot1	PGA_scaffold28	Gap16	NA	NA	NA	NA	NA	NA	NA
PGA_scaffold28_plot1	PGA_scaffold28	Gap17	ok	NA	NA	NA	NA	NA	NA
PGA_scaffold28_plot1	PGA_scaffold28	Gap18	NA	NA	NA	NA	NA	NA	NA
PGA_scaffold28_plot1	PGA_scaffold28	Gap19	ok	NA	NA	NA	ok	NA	NA
PGA_scaffold28_plot1	PGA_scaffold28	Gap20	NA	NA	NA	NA	NA	NA	NA
PGA_scaffold28_plot1	PGA_scaffold28	Gap21	NA	NA	NA	NA	NA	NA	NA
PGA_scaffold28_plot1	PGA_scaffold28	Gap22	ok	NA	NA	NA	NA	NA	NA
PGA_scaffold28_plot1	PGA_scaffold28	Gap23	NA	NA	NA	NA	NA	ok	NA
PGA_scaffold28_plot1	PGA_scaffold28	Gap24	NA	NA	NA	NA	NA	ok	NA
PGA_scaffold28_plot1	PGA_scaffold28	Gap25	ok	ok	break	ok	NA	ok	NA
PGA_scaffold28_plot1	PGA_scaffold28	Gap26	NA	NA	NA	NA	NA	ok	NA
PGA_scaffold28_plot1	PGA_scaffold28	Gap27	NA	NA	NA	NA	NA	NA	NA
PGA_scaffold28_plot1	PGA_scaffold28	Gap28	NA	NA	NA	NA	NA	NA	NA
PGA_scaffold28_plot1	PGA_scaffold28	Gap29	NA	NA	NA	NA	NA	NA	NA
PGA_scaffold28_plot1	PGA_scaffold28	Gap30	NA	NA	NA	NA	NA	NA	NA
PGA_scaffold28_plot1	PGA_scaffold28	Gap31	NA	NA	NA	NA	NA	NA	NA
PGA_scaffold28_plot1	PGA_scaffold28	Gap32	NA	NA	NA	NA	NA	NA	NA
PGA_scaffold28_plot1	PGA_scaffold28	Gap33	NA	NA	NA	NA	NA	NA	NA
PGA_scaffold28_plot1	PGA_scaffold28	Gap34	NA	NA	NA	NA	NA	NA	NA
PGA_scaffold28_plot1	PGA_scaffold28	Gap35	NA	NA	NA	NA	NA	NA	NA
PGA_scaffold28_plot1	PGA_scaffold28	Gap36	NA	NA	NA	NA	NA	NA	NA
PGA_scaffold28_plot1	PGA_scaffold28	Gap37	NA	NA	NA	NA	NA	NA	NA
PGA_scaffold28_plot1	PGA_scaffold28	Gap38	ok	NA	NA	NA	NA	NA	NA
PGA_scaffold28_plot1	PGA_scaffold28	Gap39	ok	ok	break	NA	NA	NA	NA
PGA_scaffold28_plot1	PGA_scaffold28	Gap40	ok	ok	break	NA	NA	NA	NA
PGA_scaffold28_plot1	PGA_scaffold28	Gap41	NA	NA	NA	NA	NA	NA	NA
PGA_scaffold29_plot1	PGA_scaffold29	Gap1	ok	NA	NA	NA	NA	NA	NA
PGA_scaffold29_plot1	PGA_scaffold29	Gap2	ok	ok	break	NA	NA	NA	NA
PGA_scaffold29_plot1	PGA_scaffold29	Gap3	ok	ok	break	NA	NA	NA	NA
PGA_scaffold29_plot1	PGA_scaffold29	Gap4	ok	ok	break	ok	ok	NA	NA
PGA_scaffold29_plot1	PGA_scaffold29	Gap5	NA	NA	NA	NA	NA	NA	NA
PGA_scaffold29_plot1	PGA_scaffold29	Gap6	ok	NA	NA	ok	ok	NA	NA
PGA_scaffold29_plot1	PGA_scaffold29	Gap7	ok	NA	NA	ok	ok	NA	NA
PGA_scaffold29_plot1	PGA_scaffold29	Gap8	ok	ok	break	ok	ok	NA	NA
PGA_scaffold29_plot1	PGA_scaffold29	Gap9	ok	ok	break	NA	ok	NA	NA
PGA_scaffold29_plot1	PGA_scaffold29	Gap10	NA	NA	NA	NA	NA	NA	NA
PGA_scaffold29_plot1	PGA_scaffold29	Gap11	ok	NA	NA	NA	NA	NA	NA
PGA_scaffold29_plot1	PGA_scaffold29	Gap12	NA	NA	NA	NA	NA	NA	NA
PGA_scaffold29_plot1	PGA_scaffold29	Gap13	NA	ok	break	NA	NA	NA	NA
PGA_scaffold29_plot1	PGA_scaffold29	Gap14	NA	ok	break	NA	NA	NA	NA
PGA_scaffold29_plot1	PGA_scaffold29	Gap15	ok	NA	NA	NA	NA	NA	NA
PGA_scaffold29_plot1	PGA_scaffold29	Gap16	ok	NA	NA	NA	NA	NA	NA
PGA_scaffold29_plot1	PGA_scaffold29	Gap17	ok	ok	break	ok	ok	NA	NA
PGA_scaffold29_plot1	PGA_scaffold29	Gap18	NA	NA	NA	NA	NA	NA	NA
PGA_scaffold29_plot1	PGA_scaffold29	Gap19	NA	NA	NA	NA	NA	NA	NA
PGA_scaffold29_plot1	PGA_scaffold29	Gap20	NA	NA	NA	NA	NA	NA	NA
PGA_scaffold29_plot1	PGA_scaffold29	Gap21	NA	NA	NA	NA	NA	NA	NA
PGA_scaffold29_plot1	PGA_scaffold29	Gap22	NA	NA	NA	NA	NA	NA	NA
PGA_scaffold29_plot1	PGA_scaffold29	Gap23	NA	NA	NA	NA	NA	NA	NA
PGA_scaffold29_plot1	PGA_scaffold29	Gap24	ok	NA	NA	NA	NA	NA	NA
PGA_scaffold29_plot1	PGA_scaffold29	Gap25	NA	NA	NA	NA	NA	NA	NA
PGA_scaffold29_plot1	PGA_scaffold29	Gap26	NA	NA	NA	NA	NA	NA	NA
PGA_scaffold29_plot1	PGA_scaffold29	Gap27	ok	ok	break	NA	NA	NA	NA
PGA_scaffold29_plot1	PGA_scaffold29	Gap28	NA	NA	NA	NA	NA	NA	NA
PGA_scaffold29_plot1	PGA_scaffold29	Gap29	NA	NA	NA	NA	NA	NA	NA
PGA_scaffold30_plot1	PGA_scaffold30	Gap1	NA	NA	NA	NA	NA	NA	NA
PGA_scaffold30_plot1	PGA_scaffold30	Gap2	NA	NA	NA	NA	NA	NA	NA
PGA_scaffold30_plot1	PGA_scaffold30	Gap3	NA	NA	NA	NA	NA	NA	ok
PGA_scaffold30_plot1	PGA_scaffold30	Gap4	NA	NA	NA	NA	NA	NA	ok
PGA_scaffold30_plot1	PGA_scaffold30	Gap5	NA	NA	NA	NA	NA	NA	ok
PGA_scaffold30_plot1	PGA_scaffold30	Gap6	ok	NA	NA	ok	ok	NA	NA
PGA_scaffold30_plot1	PGA_scaffold30	Gap7	ok	ok	break	NA	NA	NA	ok
PGA_scaffold30_plot1	PGA_scaffold30	Gap8	NA	NA	NA	NA	NA	NA	NA
PGA_scaffold30_plot1	PGA_scaffold30	Gap9	NA	NA	NA	NA	NA	NA	NA
PGA_scaffold30_plot1	PGA_scaffold30	Gap10	NA	NA	NA	NA	NA	NA	NA
PGA_scaffold30_plot1	PGA_scaffold30	Gap11	NA	NA	NA	NA	NA	NA	NA
PGA_scaffold30_plot1	PGA_scaffold30	Gap12	NA	NA	NA	NA	NA	NA	NA
PGA_scaffold30_plot1	PGA_scaffold30	Gap13	NA	NA	NA	NA	NA	NA	NA
PGA_scaffold30_plot1	PGA_scaffold30	Gap14	NA	NA	NA	NA	NA	NA	NA
PGA_scaffold30_plot1	PGA_scaffold30	Gap15	ok	NA	NA	NA	NA	NA	NA
PGA_scaffold30_plot1	PGA_scaffold30	Gap16	NA	NA	NA	NA	NA	NA	NA
PGA_scaffold30_plot1	PGA_scaffold30	Gap17	NA	NA	NA	NA	NA	NA	NA
PGA_scaffold30_plot1	PGA_scaffold30	Gap18	ok	NA	NA	NA	NA	NA	NA
PGA_scaffold30_plot1	PGA_scaffold30	Gap19	NA	NA	NA	NA	NA	NA	NA
PGA_scaffold30_plot1	PGA_scaffold30	Gap20	ok	ok	break	NA	NA	NA	NA
PGA_scaffold30_plot1	PGA_scaffold30	Gap21	ok	NA	NA	NA	NA	NA	NA
PGA_scaffold30_plot1	PGA_scaffold30	Gap22	NA	NA	NA	NA	NA	NA	NA
PGA_scaffold30_plot1	PGA_scaffold30	Gap23	NA	NA	NA	NA	NA	NA	NA
PGA_scaffold30_plot1	PGA_scaffold30	Gap24	ok	ok	break	ok	NA	NA	NA
PGA_scaffold30_plot1	PGA_scaffold30	Gap25	ok	NA	NA	NA	NA	NA	NA
PGA_scaffold30_plot1	PGA_scaffold30	Gap26	NA	NA	NA	NA	NA	NA	NA
PGA_scaffold30_plot1	PGA_scaffold30	Gap27	ok	ok	break	ok	ok	NA	NA
PGA_scaffold30_plot1	PGA_scaffold30	Gap28	NA	NA	NA	NA	NA	NA	NA
PGA_scaffold30_plot1	PGA_scaffold30	Gap29	ok	ok	break	NA	NA	NA	NA
PGA_scaffold30_plot1	PGA_scaffold30	Gap30	NA	NA	NA	NA	NA	NA	NA
PGA_scaffold30_plot1	PGA_scaffold30	Gap31	NA	NA	NA	NA	NA	NA	NA
PGA_scaffold30_plot1	PGA_scaffold30	Gap32	NA	NA	NA	NA	NA	NA	NA
PGA_scaffold31_plot1	PGA_scaffold31	Gap1	NA	NA	NA	NA	NA	NA	NA
PGA_scaffold31_plot1	PGA_scaffold31	Gap2	NA	ok	break	NA	NA	NA	NA
PGA_scaffold31_plot1	PGA_scaffold31	Gap3	ok	ok	break	NA	NA	NA	NA
PGA_scaffold31_plot1	PGA_scaffold31	Gap4	ok	ok	break	NA	NA	NA	NA
PGA_scaffold31_plot1	PGA_scaffold31	Gap5	ok	ok	break	NA	NA	NA	NA
PGA_scaffold31_plot1	PGA_scaffold31	Gap6	ok	ok	break	NA	NA	NA	NA
PGA_scaffold31_plot1	PGA_scaffold31	Gap7	ok	ok	break	NA	NA	NA	NA
PGA_scaffold31_plot1	PGA_scaffold31	Gap8	ok	ok	break	NA	NA	NA	NA
PGA_scaffold31_plot1	PGA_scaffold31	Gap9	NA	NA	NA	NA	NA	NA	NA
PGA_scaffold31_plot1	PGA_scaffold31	Gap10	NA	NA	NA	NA	NA	NA	NA
PGA_scaffold31_plot1	PGA_scaffold31	Gap11	ok	NA	NA	NA	NA	NA	NA
PGA_scaffold31_plot1	PGA_scaffold31	Gap12	NA	NA	NA	NA	NA	NA	NA
PGA_scaffold31_plot1	PGA_scaffold31	Gap13	ok	NA	NA	NA	NA	NA	NA
PGA_scaffold31_plot1	PGA_scaffold31	Gap14	NA	NA	NA	NA	NA	NA	NA
PGA_scaffold31_plot1	PGA_scaffold31	Gap15	NA	NA	NA	NA	NA	NA	NA
PGA_scaffold31_plot1	PGA_scaffold31	Gap16	ok	NA	NA	ok	NA	NA	NA
PGA_scaffold31_plot1	PGA_scaffold31	Gap17	NA	NA	NA	NA	NA	NA	NA
PGA_scaffold31_plot1	PGA_scaffold31	Gap18	NA	NA	NA	NA	NA	NA	NA
PGA_scaffold31_plot1	PGA_scaffold31	Gap19	NA	NA	NA	NA	NA	NA	NA
PGA_scaffold31_plot1	PGA_scaffold31	Gap20	ok	NA	NA	ok	ok	NA	NA
PGA_scaffold31_plot1	PGA_scaffold31	Gap21	NA	NA	NA	NA	NA	NA	NA
PGA_scaffold31_plot1	PGA_scaffold31	Gap22	NA	NA	NA	NA	NA	NA	NA
PGA_scaffold31_plot1	PGA_scaffold31	Gap23	NA	NA	NA	NA	NA	NA	NA
PGA_scaffold31_plot1	PGA_scaffold31	Gap24	NA	NA	NA	NA	NA	NA	NA
PGA_scaffold31_plot1	PGA_scaffold31	Gap25	NA	NA	NA	NA	NA	NA	NA
PGA_scaffold31_plot1	PGA_scaffold31	Gap26	NA	NA	NA	NA	NA	NA	NA
PGA_scaffold31_plot1	PGA_scaffold31	Gap27	NA	NA	NA	NA	NA	NA	NA
PGA_scaffold31_plot1	PGA_scaffold31	Gap28	NA	NA	NA	NA	NA	NA	NA
PGA_scaffold31_plot1	PGA_scaffold31	Gap29	NA	NA	NA	NA	NA	NA	NA
PGA_scaffold31_plot1	PGA_scaffold31	Gap30	NA	NA	NA	NA	NA	NA	NA
PGA_scaffold31_plot1	PGA_scaffold31	Gap31	NA	NA	NA	NA	NA	NA	NA
PGA_scaffold31_plot1	PGA_scaffold31	Gap32	NA	NA	NA	NA	NA	NA	NA
PGA_scaffold31_plot1	PGA_scaffold31	Gap33	NA	ok	break	NA	NA	NA	NA
PGA_scaffold31_plot1	PGA_scaffold31	Gap34	ok	ok	break	NA	NA	NA	NA
PGA_scaffold31_plot1	PGA_scaffold31	Gap35	NA	NA	NA	NA	NA	NA	NA
PGA_scaffold31_plot1	PGA_scaffold31	Gap36	NA	NA	NA	NA	NA	NA	NA
PGA_scaffold31_plot1	PGA_scaffold31	Gap37	NA	NA	NA	NA	NA	NA	NA
PGA_scaffold31_plot1	PGA_scaffold31	Gap38	ok	ok	break	ok	NA	NA	NA
PGA_scaffold31_plot1	PGA_scaffold31	Gap39	ok	ok	break	NA	NA	NA	NA
PGA_scaffold31_plot1	PGA_scaffold31	Gap40	NA	NA	NA	NA	NA	NA	NA
PGA_scaffold31_plot1	PGA_scaffold31	Gap41	NA	NA	NA	NA	NA	NA	NA
PGA_scaffold31_plot1	PGA_scaffold31	Gap42	NA	NA	NA	NA	NA	NA	NA
PGA_scaffold31_plot1	PGA_scaffold31	Gap43	NA	NA	NA	NA	NA	NA	NA
PGA_scaffold32_plot1	PGA_scaffold32	Gap1	NA	NA	NA	NA	NA	NA	NA
PGA_scaffold32_plot1	PGA_scaffold32	Gap2	NA	NA	NA	NA	NA	NA	NA
PGA_scaffold32_plot1	PGA_scaffold32	Gap3	NA	NA	NA	NA	NA	NA	NA
PGA_scaffold32_plot1	PGA_scaffold32	Gap4	NA	NA	NA	NA	NA	NA	NA
PGA_scaffold32_plot1	PGA_scaffold32	Gap5	NA	ok	break	NA	NA	NA	NA
PGA_scaffold32_plot1	PGA_scaffold32	Gap6	NA	NA	NA	NA	NA	NA	NA
PGA_scaffold32_plot1	PGA_scaffold32	Gap7	NA	ok	break	NA	NA	NA	NA
PGA_scaffold32_plot1	PGA_scaffold32	Gap8	NA	NA	NA	NA	NA	NA	NA
PGA_scaffold32_plot1	PGA_scaffold32	Gap9	NA	ok	break	NA	NA	NA	NA
PGA_scaffold32_plot1	PGA_scaffold32	Gap10	NA	NA	NA	NA	NA	NA	NA
PGA_scaffold32_plot1	PGA_scaffold32	Gap11	NA	ok	break	NA	NA	NA	NA
PGA_scaffold32_plot1	PGA_scaffold32	Gap12	NA	NA	NA	NA	NA	NA	NA
PGA_scaffold32_plot1	PGA_scaffold32	Gap13	NA	ok	break	NA	NA	NA	NA
PGA_scaffold32_plot1	PGA_scaffold32	Gap14	NA	ok	break	NA	NA	NA	NA
PGA_scaffold32_plot1	PGA_scaffold32	Gap15	NA	NA	NA	ok	ok	NA	NA
PGA_scaffold32_plot1	PGA_scaffold32	Gap16	ok	NA	NA	ok	ok	NA	NA
PGA_scaffold32_plot1	PGA_scaffold32	Gap17	ok	NA	NA	NA	NA	NA	NA
PGA_scaffold32_plot1	PGA_scaffold32	Gap18	NA	NA	NA	NA	NA	NA	NA
PGA_scaffold32_plot1	PGA_scaffold32	Gap19	NA	NA	NA	NA	NA	NA	NA
PGA_scaffold32_plot1	PGA_scaffold32	Gap20	NA	NA	NA	NA	NA	NA	NA
PGA_scaffold32_plot1	PGA_scaffold32	Gap21	NA	NA	NA	NA	NA	NA	NA
PGA_scaffold32_plot1	PGA_scaffold32	Gap22	NA	NA	NA	NA	NA	NA	NA
PGA_scaffold32_plot1	PGA_scaffold32	Gap23	NA	NA	NA	NA	NA	NA	NA
PGA_scaffold32_plot1	PGA_scaffold32	Gap24	NA	NA	NA	NA	NA	NA	NA
PGA_scaffold32_plot1	PGA_scaffold32	Gap25	NA	NA	NA	NA	NA	NA	NA
PGA_scaffold32_plot1	PGA_scaffold32	Gap26	ok	ok	break	ok	NA	NA	NA
PGA_scaffold32_plot1	PGA_scaffold32	Gap27	NA	NA	NA	NA	NA	NA	NA
PGA_scaffold32_plot1	PGA_scaffold32	Gap28	NA	NA	NA	NA	NA	NA	NA
PGA_scaffold32_plot1	PGA_scaffold32	Gap29	NA	ok	break	NA	NA	NA	NA
PGA_scaffold32_plot1	PGA_scaffold32	Gap30	NA	ok	break	NA	NA	NA	NA
PGA_scaffold32_plot1	PGA_scaffold32	Gap31	NA	NA	NA	NA	NA	NA	NA
PGA_scaffold32_plot1	PGA_scaffold32	Gap32	NA	NA	NA	NA	NA	NA	NA
PGA_scaffold32_plot1	PGA_scaffold32	Gap33	NA	NA	NA	NA	NA	NA	NA
PGA_scaffold32_plot1	PGA_scaffold32	Gap34	NA	NA	NA	NA	NA	NA	NA
PGA_scaffold32_plot1	PGA_scaffold32	Gap35	NA	NA	NA	NA	NA	NA	NA
PGA_scaffold32_plot1	PGA_scaffold32	Gap36	NA	NA	NA	NA	NA	NA	NA
PGA_scaffold32_plot1	PGA_scaffold32	Gap37	NA	NA	NA	NA	NA	NA	NA
PGA_scaffold32_plot1	PGA_scaffold32	Gap38	NA	NA	NA	NA	NA	NA	NA
PGA_scaffold32_plot1	PGA_scaffold32	Gap39	NA	NA	NA	NA	NA	NA	NA
PGA_scaffold32_plot1	PGA_scaffold32	Gap40	NA	NA	NA	NA	NA	NA	NA
PGA_scaffold32_plot1	PGA_scaffold32	Gap41	NA	NA	NA	NA	NA	NA	NA
PGA_scaffold32_plot1	PGA_scaffold32	Gap42	NA	ok	break	NA	NA	NA	NA
PGA_scaffold32_plot1	PGA_scaffold32	Gap43	NA	ok	break	NA	NA	NA	NA
PGA_scaffold32_plot1	PGA_scaffold32	Gap44	NA	NA	NA	NA	NA	NA	NA
PGA_scaffold32_plot1	PGA_scaffold32	Gap45	NA	NA	NA	NA	NA	NA	NA
PGA_scaffold32_plot1	PGA_scaffold32	Gap46	NA	NA	NA	NA	NA	NA	NA
PGA_scaffold32_plot1	PGA_scaffold32	Gap47	ok	ok	break	NA	NA	NA	NA
PGA_scaffold32_plot1	PGA_scaffold32	Gap48	ok	NA	NA	NA	NA	NA	NA
PGA_scaffold32_plot1	PGA_scaffold32	Gap49	NA	NA	NA	NA	NA	NA	NA
PGA_scaffold32_plot1	PGA_scaffold32	Gap50	NA	ok	break	NA	NA	NA	NA
PGA_scaffold32_plot1	PGA_scaffold32	Gap51	NA	NA	NA	NA	NA	NA	NA
PGA_scaffold32_plot1	PGA_scaffold32	Gap52	NA	NA	NA	NA	NA	NA	NA
PGA_scaffold32_plot1	PGA_scaffold32	Gap53	NA	NA	NA	NA	NA	NA	NA
PGA_scaffold32_plot1	PGA_scaffold32	Gap54	NA	NA	NA	NA	NA	NA	NA
PGA_scaffold32_plot1	PGA_scaffold32	Gap55	NA	NA	NA	NA	NA	NA	NA
PGA_scaffold32_plot1	PGA_scaffold32	Gap56	NA	NA	NA	NA	NA	NA	NA
PGA_scaffold32_plot1	PGA_scaffold32	Gap57	NA	ok	break	NA	NA	NA	NA
PGA_scaffold32_plot1	PGA_scaffold32	Gap58	NA	NA	NA	NA	NA	NA	NA
PGA_scaffold32_plot1	PGA_scaffold32	Gap59	NA	NA	NA	NA	NA	NA	NA
PGA_scaffold32_plot1	PGA_scaffold32	Gap60	NA	NA	NA	NA	NA	NA	NA
PGA_scaffold32_plot1	PGA_scaffold32	Gap61	ok	NA	NA	NA	NA	NA	NA
PGA_scaffold32_plot1	PGA_scaffold32	Gap62	NA	NA	NA	NA	NA	NA	NA
PGA_scaffold32_plot1	PGA_scaffold32	Gap63	ok	NA	NA	NA	NA	NA	NA
PGA_scaffold32_plot1	PGA_scaffold32	Gap64	NA	ok	break	NA	NA	NA	NA
PGA_scaffold32_plot1	PGA_scaffold32	Gap65	NA	ok	break	NA	NA	NA	NA
PGA_scaffold32_plot1	PGA_scaffold32	Gap66	NA	ok	break	NA	NA	NA	NA
PGA_scaffold32_plot1	PGA_scaffold32	Gap67	NA	ok	break	NA	NA	NA	NA
PGA_scaffold32_plot1	PGA_scaffold32	Gap68	NA	NA	NA	NA	NA	NA	NA
PGA_scaffold32_plot1	PGA_scaffold32	Gap69	NA	NA	NA	NA	NA	NA	NA
PGA_scaffold32_plot1	PGA_scaffold32	Gap70	NA	NA	NA	NA	NA	NA	NA
PGA_scaffold32_plot1	PGA_scaffold32	Gap71	NA	NA	NA	NA	NA	NA	NA
PGA_scaffold32_plot1	PGA_scaffold32	Gap72	NA	NA	NA	NA	NA	NA	NA
PGA_scaffold32_plot1	PGA_scaffold32	Gap73	NA	NA	NA	NA	NA	NA	NA
PGA_scaffold32_plot1	PGA_scaffold32	Gap74	NA	NA	NA	NA	NA	NA	NA
PGA_scaffold32_plot1	PGA_scaffold32	Gap75	NA	NA	NA	NA	NA	NA	NA
PGA_scaffold32_plot1	PGA_scaffold32	Gap76	NA	NA	NA	NA	NA	NA	NA
PGA_scaffold32_plot1	PGA_scaffold32	Gap77	NA	NA	NA	NA	NA	NA	NA
PGA_scaffold32_plot1	PGA_scaffold32	Gap78	NA	NA	NA	NA	NA	NA	NA
PGA_scaffold32_plot1	PGA_scaffold32	Gap79	NA	NA	NA	NA	NA	NA	NA
PGA_scaffold32_plot1	PGA_scaffold32	Gap80	NA	NA	NA	NA	NA	NA	NA
PGA_scaffold32_plot1	PGA_scaffold32	Gap81	NA	NA	NA	NA	NA	NA	NA
PGA_scaffold32_plot1	PGA_scaffold32	Gap82	NA	NA	NA	NA	NA	NA	NA
PGA_scaffold32_plot1	PGA_scaffold32	Gap83	NA	NA	NA	NA	NA	NA	NA
PGA_scaffold32_plot1	PGA_scaffold32	Gap84	NA	NA	NA	NA	NA	NA	NA
PGA_scaffold32_plot1	PGA_scaffold32	Gap85	NA	NA	NA	NA	NA	NA	NA
PGA_scaffold32_plot1	PGA_scaffold32	Gap86	NA	NA	NA	NA	NA	NA	NA
PGA_scaffold32_plot1	PGA_scaffold32	Gap87	NA	NA	NA	NA	NA	NA	NA
PGA_scaffold32_plot1	PGA_scaffold32	Gap88	NA	NA	NA	NA	NA	NA	NA
PGA_scaffold32_plot1	PGA_scaffold32	Gap89	NA	ok	break	NA	NA	NA	NA
PGA_scaffold32_plot1	PGA_scaffold32	Gap90	NA	NA	NA	NA	NA	NA	NA
PGA_scaffold32_plot1	PGA_scaffold32	Gap91	NA	NA	NA	NA	NA	NA	NA
PGA_scaffold32_plot1	PGA_scaffold32	Gap92	NA	NA	NA	NA	NA	NA	NA
PGA_scaffold32_plot1	PGA_scaffold32	Gap93	NA	NA	NA	NA	NA	NA	NA
PGA_scaffold32_plot1	PGA_scaffold32	Gap94	NA	NA	NA	NA	NA	NA	NA
PGA_scaffold32_plot1	PGA_scaffold32	Gap95	NA	NA	NA	NA	NA	NA	NA
PGA_scaffold33_plot1	PGA_scaffold33	Gap1	NA	ok	break	NA	NA	NA	NA
PGA_scaffold33_plot1	PGA_scaffold33	Gap2	NA	NA	NA	NA	NA	NA	NA
PGA_scaffold33_plot1	PGA_scaffold33	Gap3	NA	NA	NA	NA	NA	NA	NA
PGA_scaffold33_plot1	PGA_scaffold33	Gap4	NA	NA	NA	NA	NA	NA	NA
PGA_scaffold33_plot1	PGA_scaffold33	Gap5	ok	NA	NA	ok	NA	NA	NA
PGA_scaffold33_plot1	PGA_scaffold33	Gap6	NA	NA	NA	NA	NA	NA	NA
PGA_scaffold33_plot1	PGA_scaffold33	Gap7	NA	NA	NA	NA	NA	NA	NA
PGA_scaffold33_plot1	PGA_scaffold33	Gap8	NA	NA	NA	NA	NA	NA	NA
PGA_scaffold33_plot1	PGA_scaffold33	Gap9	NA	NA	NA	NA	NA	NA	NA
PGA_scaffold33_plot1	PGA_scaffold33	Gap10	NA	NA	NA	NA	NA	NA	NA
PGA_scaffold33_plot1	PGA_scaffold33	Gap11	NA	NA	NA	NA	NA	NA	NA
PGA_scaffold33_plot1	PGA_scaffold33	Gap12	ok	ok	break	NA	NA	NA	NA
PGA_scaffold33_plot1	PGA_scaffold33	Gap13	ok	ok	break	NA	NA	NA	NA
PGA_scaffold33_plot1	PGA_scaffold33	Gap14	NA	NA	NA	NA	NA	NA	NA
PGA_scaffold33_plot1	PGA_scaffold33	Gap15	NA	NA	NA	NA	NA	NA	NA
PGA_scaffold33_plot1	PGA_scaffold33	Gap16	NA	NA	NA	NA	NA	NA	NA
PGA_scaffold33_plot1	PGA_scaffold33	Gap17	NA	NA	NA	NA	NA	NA	NA
PGA_scaffold34_plot1	PGA_scaffold34	Gap1	NA	NA	NA	NA	NA	NA	NA
PGA_scaffold34_plot1	PGA_scaffold34	Gap2	NA	ok	break	NA	ok	NA	NA
PGA_scaffold34_plot1	PGA_scaffold34	Gap3	NA	ok	break	NA	ok	NA	NA
PGA_scaffold34_plot1	PGA_scaffold34	Gap4	NA	ok	break	NA	ok	NA	NA
PGA_scaffold34_plot1	PGA_scaffold34	Gap5	NA	NA	NA	NA	NA	NA	NA
PGA_scaffold34_plot1	PGA_scaffold34	Gap6	NA	NA	NA	NA	NA	NA	NA
PGA_scaffold34_plot1	PGA_scaffold34	Gap7	NA	NA	NA	NA	NA	NA	NA
PGA_scaffold34_plot1	PGA_scaffold34	Gap8	NA	ok	break	NA	ok	NA	NA
PGA_scaffold34_plot1	PGA_scaffold34	Gap9	NA	ok	break	NA	NA	NA	NA
PGA_scaffold34_plot1	PGA_scaffold34	Gap10	NA	ok	break	NA	NA	NA	NA
PGA_scaffold34_plot1	PGA_scaffold34	Gap11	NA	NA	NA	NA	NA	NA	NA
PGA_scaffold34_plot1	PGA_scaffold34	Gap12	NA	NA	NA	NA	NA	NA	NA
PGA_scaffold34_plot1	PGA_scaffold34	Gap13	NA	NA	NA	NA	NA	NA	NA
PGA_scaffold34_plot1	PGA_scaffold34	Gap14	NA	ok	break	NA	NA	NA	NA
PGA_scaffold34_plot1	PGA_scaffold34	Gap15	NA	ok	break	NA	NA	NA	NA
PGA_scaffold34_plot1	PGA_scaffold34	Gap16	NA	ok	break	NA	NA	NA	NA
PGA_scaffold34_plot1	PGA_scaffold34	Gap17	NA	NA	NA	NA	NA	NA	NA
PGA_scaffold34_plot1	PGA_scaffold34	Gap18	NA	NA	NA	NA	NA	NA	NA
PGA_scaffold34_plot1	PGA_scaffold34	Gap19	NA	NA	NA	NA	NA	NA	NA
PGA_scaffold34_plot1	PGA_scaffold34	Gap20	NA	NA	NA	NA	NA	NA	NA
PGA_scaffold34_plot1	PGA_scaffold34	Gap21	NA	NA	NA	NA	NA	NA	NA
PGA_scaffold34_plot1	PGA_scaffold34	Gap22	NA	NA	NA	NA	NA	NA	NA
PGA_scaffold34_plot1	PGA_scaffold34	Gap23	NA	NA	NA	NA	NA	NA	NA
PGA_scaffold34_plot1	PGA_scaffold34	Gap24	NA	NA	NA	NA	NA	NA	NA
PGA_scaffold34_plot1	PGA_scaffold34	Gap25	NA	NA	NA	NA	NA	NA	NA
PGA_scaffold34_plot1	PGA_scaffold34	Gap26	NA	ok	break	NA	NA	NA	NA
PGA_scaffold34_plot1	PGA_scaffold34	Gap27	NA	ok	break	NA	NA	NA	NA
PGA_scaffold34_plot1	PGA_scaffold34	Gap28	NA	ok	break	NA	NA	NA	NA
PGA_scaffold34_plot1	PGA_scaffold34	Gap29	NA	ok	break	NA	NA	NA	NA
PGA_scaffold34_plot1	PGA_scaffold34	Gap30	NA	ok	break	NA	NA	NA	NA
PGA_scaffold34_plot1	PGA_scaffold34	Gap31	NA	ok	break	NA	NA	NA	NA
PGA_scaffold34_plot1	PGA_scaffold34	Gap32	NA	ok	break	NA	NA	NA	NA
PGA_scaffold34_plot1	PGA_scaffold34	Gap33	NA	ok	break	NA	NA	NA	NA
PGA_scaffold34_plot1	PGA_scaffold34	Gap34	NA	ok	break	NA	NA	NA	NA
PGA_scaffold34_plot1	PGA_scaffold34	Gap35	NA	ok	break	NA	NA	NA	NA
PGA_scaffold34_plot1	PGA_scaffold34	Gap36	NA	ok	break	NA	NA	NA	NA
PGA_scaffold34_plot1	PGA_scaffold34	Gap37	NA	ok	break	NA	NA	NA	NA
PGA_scaffold34_plot1	PGA_scaffold34	Gap38	NA	ok	break	NA	NA	NA	NA
PGA_scaffold34_plot1	PGA_scaffold34	Gap39	NA	ok	break	NA	NA	NA	NA
PGA_scaffold34_plot1	PGA_scaffold34	Gap40	NA	ok	break	NA	NA	NA	NA
PGA_scaffold34_plot1	PGA_scaffold34	Gap41	NA	ok	break	NA	NA	NA	NA
PGA_scaffold34_plot1	PGA_scaffold34	Gap42	NA	ok	break	NA	NA	NA	NA
PGA_scaffold34_plot1	PGA_scaffold34	Gap43	NA	ok	break	NA	NA	NA	NA
PGA_scaffold34_plot1	PGA_scaffold34	Gap44	NA	ok	break	NA	NA	NA	NA
PGA_scaffold34_plot1	PGA_scaffold34	Gap45	NA	ok	break	NA	NA	NA	NA
PGA_scaffold34_plot1	PGA_scaffold34	Gap46	NA	ok	break	NA	NA	NA	NA
PGA_scaffold34_plot1	PGA_scaffold34	Gap47	NA	ok	break	NA	NA	NA	NA
PGA_scaffold34_plot1	PGA_scaffold34	Gap48	NA	ok	break	NA	NA	NA	NA
PGA_scaffold34_plot1	PGA_scaffold34	Gap49	NA	ok	break	NA	NA	NA	NA
PGA_scaffold34_plot1	PGA_scaffold34	Gap50	NA	ok	break	NA	NA	NA	NA
PGA_scaffold34_plot1	PGA_scaffold34	Gap51	NA	ok	break	NA	NA	NA	NA
PGA_scaffold34_plot1	PGA_scaffold34	Gap52	NA	ok	break	NA	NA	NA	NA
PGA_scaffold34_plot1	PGA_scaffold34	Gap53	NA	ok	break	NA	NA	NA	NA
PGA_scaffold34_plot1	PGA_scaffold34	Gap54	NA	ok	break	NA	NA	NA	NA
PGA_scaffold34_plot1	PGA_scaffold34	Gap55	NA	ok	break	NA	NA	NA	NA
PGA_scaffold34_plot1	PGA_scaffold34	Gap56	NA	ok	break	NA	NA	NA	NA
PGA_scaffold34_plot1	PGA_scaffold34	Gap57	NA	NA	NA	NA	NA	NA	NA
PGA_scaffold34_plot1	PGA_scaffold34	Gap58	NA	ok	break	NA	NA	NA	NA
PGA_scaffold34_plot1	PGA_scaffold34	Gap59	NA	ok	break	NA	NA	NA	NA
PGA_scaffold34_plot1	PGA_scaffold34	Gap60	NA	NA	NA	NA	NA	NA	NA
PGA_scaffold34_plot1	PGA_scaffold34	Gap61	NA	NA	NA	NA	NA	NA	NA
PGA_scaffold34_plot1	PGA_scaffold34	Gap62	NA	NA	NA	NA	NA	NA	NA
PGA_scaffold34_plot1	PGA_scaffold34	Gap63	NA	NA	NA	NA	NA	NA	NA
PGA_scaffold34_plot1	PGA_scaffold34	Gap64	NA	ok	break	NA	NA	NA	NA
PGA_scaffold34_plot1	PGA_scaffold34	Gap65	NA	NA	NA	NA	NA	NA	NA
PGA_scaffold34_plot1	PGA_scaffold34	Gap66	NA	NA	NA	NA	NA	NA	NA
PGA_scaffold34_plot1	PGA_scaffold34	Gap67	NA	NA	NA	NA	NA	NA	NA
PGA_scaffold34_plot1	PGA_scaffold34	Gap68	NA	NA	NA	NA	NA	NA	NA
PGA_scaffold34_plot1	PGA_scaffold34	Gap69	NA	NA	NA	NA	NA	NA	NA
PGA_scaffold34_plot1	PGA_scaffold34	Gap70	NA	NA	NA	NA	NA	NA	NA
PGA_scaffold34_plot1	PGA_scaffold34	Gap71	NA	ok	break	NA	NA	NA	NA
PGA_scaffold34_plot1	PGA_scaffold34	Gap72	NA	NA	NA	NA	NA	NA	NA
PGA_scaffold34_plot1	PGA_scaffold34	Gap73	NA	NA	NA	NA	NA	NA	NA
PGA_scaffold34_plot1	PGA_scaffold34	Gap74	NA	ok	break	NA	NA	NA	NA
PGA_scaffold34_plot1	PGA_scaffold34	Gap75	NA	ok	break	NA	NA	NA	NA
PGA_scaffold34_plot1	PGA_scaffold34	Gap76	NA	ok	break	NA	NA	NA	NA
PGA_scaffold34_plot1	PGA_scaffold34	Gap77	NA	ok	break	NA	NA	NA	NA
PGA_scaffold34_plot1	PGA_scaffold34	Gap78	NA	ok	break	NA	NA	NA	NA
PGA_scaffold34_plot1	PGA_scaffold34	Gap79	NA	ok	break	NA	NA	NA	NA
PGA_scaffold34_plot1	PGA_scaffold34	Gap80	NA	ok	break	NA	NA	NA	NA
PGA_scaffold34_plot1	PGA_scaffold34	Gap81	NA	NA	NA	NA	NA	NA	NA
PGA_scaffold34_plot1	PGA_scaffold34	Gap82	NA	NA	NA	NA	NA	NA	NA
PGA_scaffold34_plot1	PGA_scaffold34	Gap83	NA	NA	NA	NA	NA	NA	NA
PGA_scaffold34_plot1	PGA_scaffold34	Gap84	NA	NA	NA	NA	NA	NA	NA
PGA_scaffold34_plot1	PGA_scaffold34	Gap85	NA	ok	break	NA	NA	NA	NA
PGA_scaffold34_plot1	PGA_scaffold34	Gap86	NA	ok	break	NA	NA	NA	NA
PGA_scaffold34_plot1	PGA_scaffold34	Gap87	NA	NA	NA	NA	NA	NA	NA
PGA_scaffold34_plot1	PGA_scaffold34	Gap88	NA	ok	break	NA	NA	NA	NA
PGA_scaffold34_plot1	PGA_scaffold34	Gap89	NA	NA	NA	NA	NA	NA	NA
PGA_scaffold34_plot1	PGA_scaffold34	Gap90	NA	NA	NA	NA	NA	NA	NA
PGA_scaffold34_plot1	PGA_scaffold34	Gap91	NA	NA	NA	NA	NA	NA	NA
PGA_scaffold34_plot1	PGA_scaffold34	Gap92	NA	NA	NA	NA	NA	NA	NA
PGA_scaffold34_plot1	PGA_scaffold34	Gap93	NA	NA	NA	NA	NA	NA	NA
PGA_scaffold34_plot1	PGA_scaffold34	Gap94	NA	NA	NA	NA	NA	NA	NA
PGA_scaffold34_plot1	PGA_scaffold34	Gap95	NA	NA	NA	NA	NA	NA	NA
PGA_scaffold34_plot1	PGA_scaffold34	Gap96	NA	NA	NA	NA	NA	NA	NA
PGA_scaffold34_plot1	PGA_scaffold34	Gap97	NA	ok	break	NA	NA	NA	NA
PGA_scaffold34_plot1	PGA_scaffold34	Gap98	NA	NA	NA	NA	NA	NA	NA
PGA_scaffold35_plot1	PGA_scaffold35	Gap1	NA	NA	NA	NA	NA	NA	NA
PGA_scaffold35_plot1	PGA_scaffold35	Gap2	NA	NA	NA	NA	NA	NA	NA
PGA_scaffold35_plot1	PGA_scaffold35	Gap3	NA	NA	NA	NA	NA	NA	NA
PGA_scaffold35_plot1	PGA_scaffold35	Gap4	NA	NA	NA	NA	NA	NA	NA
PGA_scaffold35_plot1	PGA_scaffold35	Gap5	NA	NA	NA	NA	NA	NA	NA
PGA_scaffold35_plot1	PGA_scaffold35	Gap6	NA	NA	NA	NA	NA	NA	NA
PGA_scaffold35_plot1	PGA_scaffold35	Gap7	NA	NA	NA	NA	ok	NA	NA
PGA_scaffold35_plot1	PGA_scaffold35	Gap8	NA	NA	NA	NA	NA	NA	NA
PGA_scaffold35_plot1	PGA_scaffold35	Gap9	NA	NA	NA	NA	NA	NA	NA
PGA_scaffold35_plot1	PGA_scaffold35	Gap10	NA	NA	NA	NA	NA	NA	NA
PGA_scaffold35_plot1	PGA_scaffold35	Gap11	ok	ok	break	NA	NA	NA	NA
PGA_scaffold35_plot1	PGA_scaffold35	Gap12	ok	ok	break	NA	NA	NA	NA
PGA_scaffold35_plot1	PGA_scaffold35	Gap13	NA	ok	break	NA	NA	NA	NA
PGA_scaffold35_plot1	PGA_scaffold35	Gap14	NA	ok	break	NA	NA	NA	NA
PGA_scaffold35_plot1	PGA_scaffold35	Gap15	NA	ok	break	NA	NA	NA	NA
PGA_scaffold35_plot1	PGA_scaffold35	Gap16	NA	ok	break	NA	NA	NA	NA
PGA_scaffold35_plot1	PGA_scaffold35	Gap17	NA	ok	break	NA	NA	NA	NA
PGA_scaffold35_plot1	PGA_scaffold35	Gap18	NA	ok	break	NA	NA	NA	NA
PGA_scaffold35_plot1	PGA_scaffold35	Gap19	NA	ok	break	NA	NA	NA	NA
PGA_scaffold35_plot1	PGA_scaffold35	Gap20	NA	ok	break	NA	NA	NA	NA
PGA_scaffold35_plot1	PGA_scaffold35	Gap21	NA	ok	break	NA	NA	NA	NA
PGA_scaffold35_plot1	PGA_scaffold35	Gap22	NA	NA	NA	NA	NA	NA	NA
PGA_scaffold35_plot1	PGA_scaffold35	Gap23	NA	ok	break	NA	NA	NA	NA
PGA_scaffold35_plot1	PGA_scaffold35	Gap24	NA	ok	break	NA	NA	NA	NA
PGA_scaffold35_plot1	PGA_scaffold35	Gap25	NA	ok	break	NA	NA	NA	NA
PGA_scaffold35_plot1	PGA_scaffold35	Gap26	NA	ok	break	NA	NA	NA	NA
PGA_scaffold35_plot1	PGA_scaffold35	Gap27	NA	ok	break	NA	NA	NA	NA
PGA_scaffold35_plot1	PGA_scaffold35	Gap28	NA	ok	break	NA	NA	NA	NA
PGA_scaffold35_plot1	PGA_scaffold35	Gap29	NA	ok	break	NA	NA	NA	NA
PGA_scaffold35_plot1	PGA_scaffold35	Gap30	NA	ok	break	NA	NA	NA	NA
PGA_scaffold35_plot1	PGA_scaffold35	Gap31	NA	ok	break	NA	NA	NA	NA
PGA_scaffold35_plot1	PGA_scaffold35	Gap32	NA	ok	break	NA	NA	NA	NA
PGA_scaffold35_plot1	PGA_scaffold35	Gap33	NA	ok	break	NA	NA	NA	NA
PGA_scaffold35_plot1	PGA_scaffold35	Gap34	NA	ok	break	NA	NA	NA	NA
PGA_scaffold35_plot1	PGA_scaffold35	Gap35	NA	NA	NA	NA	NA	NA	NA
PGA_scaffold35_plot1	PGA_scaffold35	Gap36	NA	ok	break	NA	ok	NA	NA
PGA_scaffold35_plot1	PGA_scaffold35	Gap37	NA	ok	break	NA	ok	NA	NA
PGA_scaffold35_plot1	PGA_scaffold35	Gap38	NA	ok	break	NA	ok	NA	NA
PGA_scaffold35_plot1	PGA_scaffold35	Gap39	NA	ok	break	NA	ok	NA	NA
PGA_scaffold35_plot1	PGA_scaffold35	Gap40	NA	ok	break	NA	ok	NA	NA
PGA_scaffold35_plot1	PGA_scaffold35	Gap41	NA	ok	break	NA	ok	NA	NA
PGA_scaffold35_plot1	PGA_scaffold35	Gap42	NA	ok	break	NA	ok	NA	NA
PGA_scaffold35_plot1	PGA_scaffold35	Gap43	NA	NA	NA	NA	NA	NA	NA
PGA_scaffold35_plot1	PGA_scaffold35	Gap44	NA	NA	NA	NA	NA	NA	NA
PGA_scaffold35_plot1	PGA_scaffold35	Gap45	NA	NA	NA	NA	NA	NA	NA
PGA_scaffold35_plot1	PGA_scaffold35	Gap46	NA	NA	NA	NA	NA	NA	NA
PGA_scaffold35_plot1	PGA_scaffold35	Gap47	NA	ok	break	NA	NA	NA	NA
PGA_scaffold35_plot1	PGA_scaffold35	Gap48	NA	ok	break	NA	NA	NA	NA
PGA_scaffold35_plot1	PGA_scaffold35	Gap49	NA	ok	break	NA	NA	NA	NA
PGA_scaffold35_plot1	PGA_scaffold35	Gap50	NA	ok	break	NA	NA	NA	NA
PGA_scaffold35_plot1	PGA_scaffold35	Gap51	NA	ok	break	NA	NA	NA	NA
PGA_scaffold35_plot1	PGA_scaffold35	Gap52	NA	ok	break	NA	NA	NA	NA
PGA_scaffold35_plot1	PGA_scaffold35	Gap53	NA	ok	break	NA	NA	NA	NA
PGA_scaffold35_plot1	PGA_scaffold35	Gap54	NA	ok	break	NA	NA	NA	NA
PGA_scaffold35_plot1	PGA_scaffold35	Gap55	NA	ok	break	NA	NA	NA	NA
PGA_scaffold35_plot1	PGA_scaffold35	Gap56	NA	NA	NA	NA	NA	NA	NA
PGA_scaffold35_plot1	PGA_scaffold35	Gap57	NA	NA	NA	NA	NA	NA	NA
PGA_scaffold35_plot1	PGA_scaffold35	Gap58	NA	NA	NA	NA	NA	NA	NA
PGA_scaffold35_plot1	PGA_scaffold35	Gap59	NA	NA	NA	NA	NA	NA	NA
PGA_scaffold35_plot1	PGA_scaffold35	Gap60	NA	NA	NA	NA	NA	NA	NA
PGA_scaffold35_plot1	PGA_scaffold35	Gap61	NA	NA	NA	NA	NA	NA	NA
PGA_scaffold35_plot1	PGA_scaffold35	Gap62	NA	NA	NA	NA	NA	NA	NA
PGA_scaffold35_plot1	PGA_scaffold35	Gap63	NA	NA	NA	NA	NA	NA	NA
PGA_scaffold35_plot1	PGA_scaffold35	Gap64	NA	NA	NA	NA	NA	NA	NA
PGA_scaffold35_plot1	PGA_scaffold35	Gap65	NA	NA	NA	NA	NA	NA	NA
PGA_scaffold35_plot1	PGA_scaffold35	Gap66	NA	NA	NA	NA	NA	NA	NA
PGA_scaffold35_plot1	PGA_scaffold35	Gap67	NA	ok	break	NA	NA	NA	NA
PGA_scaffold35_plot1	PGA_scaffold35	Gap68	NA	NA	NA	NA	NA	NA	NA
PGA_scaffold35_plot1	PGA_scaffold35	Gap69	NA	NA	NA	NA	NA	NA	NA
PGA_scaffold35_plot1	PGA_scaffold35	Gap70	NA	ok	break	NA	NA	NA	NA
PGA_scaffold35_plot1	PGA_scaffold35	Gap71	NA	NA	NA	NA	NA	NA	NA
PGA_scaffold35_plot1	PGA_scaffold35	Gap72	NA	NA	NA	NA	NA	NA	NA
PGA_scaffold35_plot1	PGA_scaffold35	Gap73	NA	NA	NA	NA	NA	NA	NA
PGA_scaffold35_plot1	PGA_scaffold35	Gap74	NA	NA	NA	NA	NA	NA	NA
PGA_scaffold35_plot1	PGA_scaffold35	Gap75	NA	NA	NA	NA	NA	NA	NA
PGA_scaffold35_plot1	PGA_scaffold35	Gap76	NA	NA	NA	NA	NA	NA	NA
PGA_scaffold35_plot1	PGA_scaffold35	Gap77	NA	NA	NA	NA	NA	NA	NA
PGA_scaffold35_plot1	PGA_scaffold35	Gap78	NA	NA	NA	NA	NA	NA	NA
PGA_scaffold35_plot1	PGA_scaffold35	Gap79	NA	NA	NA	NA	NA	NA	NA
PGA_scaffold35_plot1	PGA_scaffold35	Gap80	NA	NA	NA	NA	NA	NA	NA
PGA_scaffold35_plot1	PGA_scaffold35	Gap81	NA	NA	NA	NA	NA	NA	NA
PGA_scaffold35_plot1	PGA_scaffold35	Gap82	NA	NA	NA	NA	NA	NA	NA
PGA_scaffold35_plot1	PGA_scaffold35	Gap83	NA	NA	NA	NA	NA	NA	NA
PGA_scaffold35_plot1	PGA_scaffold35	Gap84	NA	NA	NA	NA	NA	NA	NA
PGA_scaffold35_plot1	PGA_scaffold35	Gap85	NA	NA	NA	NA	NA	NA	NA
PGA_scaffold35_plot1	PGA_scaffold35	Gap86	NA	NA	NA	NA	NA	NA	NA
PGA_scaffold35_plot1	PGA_scaffold35	Gap87	NA	NA	NA	NA	NA	NA	NA
PGA_scaffold36_plot1	PGA_scaffold36	Gap1	NA	NA	NA	NA	NA	NA	NA
PGA_scaffold36_plot1	PGA_scaffold36	Gap2	NA	NA	NA	NA	ok	NA	NA
PGA_scaffold36_plot1	PGA_scaffold36	Gap3	NA	NA	NA	NA	ok	NA	NA
PGA_scaffold36_plot1	PGA_scaffold36	Gap4	NA	NA	NA	NA	NA	NA	NA
PGA_scaffold36_plot1	PGA_scaffold36	Gap5	NA	ok	break	NA	NA	NA	NA
PGA_scaffold36_plot1	PGA_scaffold36	Gap6	NA	ok	break	NA	ok	NA	NA
PGA_scaffold36_plot1	PGA_scaffold36	Gap7	NA	NA	NA	NA	NA	NA	NA
PGA_scaffold36_plot1	PGA_scaffold36	Gap8	NA	ok	break	NA	NA	NA	NA
PGA_scaffold36_plot1	PGA_scaffold36	Gap9	NA	ok	break	NA	NA	NA	NA
PGA_scaffold36_plot1	PGA_scaffold36	Gap10	NA	ok	break	NA	NA	NA	NA
PGA_scaffold36_plot1	PGA_scaffold36	Gap11	NA	ok	break	NA	NA	NA	NA
PGA_scaffold36_plot1	PGA_scaffold36	Gap12	NA	ok	break	NA	NA	NA	NA
PGA_scaffold36_plot1	PGA_scaffold36	Gap13	NA	ok	break	NA	NA	NA	NA
PGA_scaffold36_plot1	PGA_scaffold36	Gap14	NA	ok	break	NA	NA	NA	NA
PGA_scaffold36_plot1	PGA_scaffold36	Gap15	NA	ok	break	NA	NA	NA	NA
PGA_scaffold36_plot1	PGA_scaffold36	Gap16	NA	ok	break	NA	NA	NA	NA
PGA_scaffold36_plot1	PGA_scaffold36	Gap17	NA	ok	break	NA	NA	NA	NA
PGA_scaffold36_plot1	PGA_scaffold36	Gap18	NA	ok	break	NA	NA	NA	NA
PGA_scaffold36_plot1	PGA_scaffold36	Gap19	NA	ok	break	NA	NA	NA	NA
PGA_scaffold36_plot1	PGA_scaffold36	Gap20	NA	ok	break	NA	NA	NA	NA
PGA_scaffold36_plot1	PGA_scaffold36	Gap21	NA	ok	break	NA	NA	NA	NA
PGA_scaffold36_plot1	PGA_scaffold36	Gap22	NA	ok	break	NA	NA	NA	NA
PGA_scaffold36_plot1	PGA_scaffold36	Gap23	NA	ok	break	NA	NA	NA	NA
PGA_scaffold36_plot1	PGA_scaffold36	Gap24	NA	NA	NA	NA	NA	NA	NA
PGA_scaffold36_plot1	PGA_scaffold36	Gap25	NA	NA	NA	NA	NA	NA	NA
PGA_scaffold36_plot1	PGA_scaffold36	Gap26	NA	ok	break	NA	NA	NA	NA
PGA_scaffold36_plot1	PGA_scaffold36	Gap27	NA	ok	break	NA	NA	NA	NA
PGA_scaffold36_plot1	PGA_scaffold36	Gap28	NA	ok	break	NA	NA	NA	NA
PGA_scaffold36_plot1	PGA_scaffold36	Gap29	NA	ok	break	NA	NA	NA	NA
PGA_scaffold36_plot1	PGA_scaffold36	Gap30	NA	ok	break	NA	NA	NA	NA
PGA_scaffold36_plot1	PGA_scaffold36	Gap31	NA	ok	break	NA	NA	NA	NA
PGA_scaffold36_plot1	PGA_scaffold36	Gap32	NA	ok	break	NA	NA	NA	NA
PGA_scaffold36_plot1	PGA_scaffold36	Gap33	NA	ok	break	NA	NA	NA	NA
PGA_scaffold36_plot1	PGA_scaffold36	Gap34	NA	ok	break	NA	NA	NA	NA
PGA_scaffold36_plot1	PGA_scaffold36	Gap35	NA	ok	break	NA	NA	NA	NA
PGA_scaffold36_plot1	PGA_scaffold36	Gap36	NA	ok	break	NA	NA	NA	NA
PGA_scaffold36_plot1	PGA_scaffold36	Gap37	NA	ok	break	NA	NA	NA	NA
PGA_scaffold36_plot1	PGA_scaffold36	Gap38	NA	ok	break	NA	NA	NA	NA
PGA_scaffold36_plot1	PGA_scaffold36	Gap39	NA	ok	break	NA	NA	NA	NA
PGA_scaffold36_plot1	PGA_scaffold36	Gap40	NA	ok	break	NA	NA	NA	NA
PGA_scaffold36_plot1	PGA_scaffold36	Gap41	NA	ok	break	NA	NA	NA	NA
PGA_scaffold36_plot1	PGA_scaffold36	Gap42	NA	ok	break	NA	NA	NA	NA
PGA_scaffold36_plot1	PGA_scaffold36	Gap43	NA	NA	NA	NA	NA	NA	NA
PGA_scaffold36_plot1	PGA_scaffold36	Gap44	NA	ok	break	NA	NA	NA	NA
PGA_scaffold36_plot1	PGA_scaffold36	Gap45	NA	NA	NA	NA	NA	NA	NA
PGA_scaffold36_plot1	PGA_scaffold36	Gap46	NA	NA	NA	NA	NA	NA	NA
PGA_scaffold36_plot1	PGA_scaffold36	Gap47	NA	NA	NA	NA	NA	NA	NA
PGA_scaffold36_plot1	PGA_scaffold36	Gap48	NA	NA	NA	NA	NA	NA	NA
PGA_scaffold36_plot1	PGA_scaffold36	Gap49	NA	NA	NA	NA	NA	NA	NA
PGA_scaffold37_plot1	PGA_scaffold37	Gap1	NA	ok	break	NA	NA	NA	NA
PGA_scaffold37_plot1	PGA_scaffold37	Gap2	NA	NA	NA	NA	NA	NA	NA
PGA_scaffold37_plot1	PGA_scaffold37	Gap3	NA	NA	NA	NA	NA	NA	NA
PGA_scaffold37_plot1	PGA_scaffold37	Gap4	ok	NA	NA	NA	NA	NA	NA
PGA_scaffold37_plot1	PGA_scaffold37	Gap5	NA	NA	NA	NA	NA	NA	NA
PGA_scaffold37_plot1	PGA_scaffold37	Gap6	NA	NA	NA	NA	NA	NA	NA
PGA_scaffold37_plot1	PGA_scaffold37	Gap7	NA	NA	NA	NA	NA	NA	NA
PGA_scaffold37_plot1	PGA_scaffold37	Gap8	NA	NA	NA	NA	NA	NA	NA
PGA_scaffold37_plot1	PGA_scaffold37	Gap9	NA	NA	NA	NA	NA	NA	NA
PGA_scaffold37_plot1	PGA_scaffold37	Gap10	NA	NA	NA	NA	NA	NA	NA
PGA_scaffold37_plot1	PGA_scaffold37	Gap11	NA	NA	NA	NA	NA	NA	NA
PGA_scaffold37_plot1	PGA_scaffold37	Gap12	NA	NA	NA	NA	NA	NA	NA
PGA_scaffold37_plot1	PGA_scaffold37	Gap13	NA	NA	NA	NA	NA	NA	NA
PGA_scaffold37_plot1	PGA_scaffold37	Gap14	NA	NA	NA	NA	NA	NA	NA
PGA_scaffold37_plot1	PGA_scaffold37	Gap15	NA	NA	NA	NA	NA	NA	NA
PGA_scaffold37_plot1	PGA_scaffold37	Gap16	NA	NA	NA	NA	NA	NA	NA
PGA_scaffold37_plot1	PGA_scaffold37	Gap17	ok	NA	NA	NA	NA	NA	NA
PGA_scaffold37_plot1	PGA_scaffold37	Gap18	NA	NA	NA	NA	NA	NA	NA
PGA_scaffold37_plot1	PGA_scaffold37	Gap19	NA	NA	NA	NA	NA	NA	NA
PGA_scaffold37_plot1	PGA_scaffold37	Gap20	NA	NA	NA	NA	NA	NA	NA
PGA_scaffold37_plot1	PGA_scaffold37	Gap21	NA	NA	NA	NA	NA	NA	NA
PGA_scaffold37_plot1	PGA_scaffold37	Gap22	NA	NA	NA	NA	NA	NA	NA
PGA_scaffold37_plot1	PGA_scaffold37	Gap23	NA	NA	NA	NA	NA	NA	NA
PGA_scaffold37_plot1	PGA_scaffold37	Gap24	NA	NA	NA	NA	NA	NA	NA
PGA_scaffold37_plot1	PGA_scaffold37	Gap25	ok	ok	break	NA	NA	NA	NA
PGA_scaffold37_plot1	PGA_scaffold37	Gap26	ok	ok	break	NA	NA	NA	NA
PGA_scaffold37_plot1	PGA_scaffold37	Gap27	NA	NA	NA	NA	NA	NA	NA
PGA_scaffold37_plot1	PGA_scaffold37	Gap28	NA	NA	NA	NA	NA	NA	NA
PGA_scaffold37_plot1	PGA_scaffold37	Gap29	NA	NA	NA	NA	NA	NA	NA
PGA_scaffold37_plot1	PGA_scaffold37	Gap30	NA	NA	NA	NA	NA	NA	NA
PGA_scaffold37_plot1	PGA_scaffold37	Gap31	NA	NA	NA	NA	NA	NA	NA

[truncated: 8 more sheets: Table S11. Misassemblies 2, Table S12. PBJelly, Table S13. PacBio sex-linked, Table S14. RM sex chr, TableS15. GC windows, Table S16. G4, Table S17. Repeat Library, Table S18. 10X parameters]
